# Supplementary material for: qPH1.01 , a dominant QTL that contributes to plant height and ear height in maize
Source: Plant Genome. 2025 Nov 20;18(4):e70157. doi: 10.1002/tpg2.70157 (PMC12635436; doi:10.1002/tpg2.70157)
Supplement: Supplementary file 2 — Table S1. Primers used in this study. Table S2. RNA‐seq data statistics. Table S3. Effect validation of homozygous vs. heterozygous genotypes. Table S4. Differentially expressed genes in nodes samples. Table S5. Differentially expressed genes in stalks samples. Table S6. GO enrichment results of differentially expressed genes in nodes samples. Table S7. GO enrichment results of differentially expressed genes in stalks samples. [file TPG2-18-e70157-s002.xlsx]

## Sheet: Table.S1
Supplement Table 1. Primers used in this study.
SNP Position	Primer name	Primer sequence（5’-3’）
chr1-5048771	Ks_5.0-FA	GAAGGTGACCAAGTTCATGCTAAGGCAAGGAATTAGAACGGG
chr1-5048771	Ks_5.0-FB	GAAGGTCGGAGTCAACGGATTAAGGCAAGGAATTAGAACGGC
chr1-5048771	Ks_5.0-RC	CTGCTGCGCGAATTGTGTG
chr1-5557821	Ks_5.5-FA	GAAGGTGACCAAGTTCATGCTCACCACCCAAAGACCGTCAC
chr1-5557821	Ks_5.5-FB	GAAGGTCGGAGTCAACGGATTCACCACCCAAAGACCGTCAT
chr1-5557821	Ks_5.5-RC	TCCAAACCGTATAGCTGCCAGTTC
chr1-5667837	Ks_5.6-FA	GAAGGTGACCAAGTTCATGCTCCTATATTAATTAATTCGCGGCGT
chr1-5667837	Ks_5.6-FB	GAAGGTCGGAGTCAACGGATTCTATATTAATTAATTCGCGGCGC
chr1-5667837	Ks_5.6-RC	ACATTTTACAGGCCGGTCACTAGAT
chr1-5857475	Ks_5.8-FA	GAAGGTGACCAAGTTCATGCTTGCACTTTTGTCCCTTTCTTTCTTAT
chr1-5857475	Ks_5.8-FB	GAAGGTCGGAGTCAACGGATTTGCACTTTTGTCCCTTTCTTTCTTAC
chr1-5857475	Ks_5.8-RC	CAACTGTCTGGGCCATGCTC
chr1-6085473	Ks_6.0-FA	GAAGGTGACCAAGTTCATGCTGTGTTGTCCAAGCTGTGTAGTG
chr1-6085473	Ks_6.0-FB	GAAGGTCGGAGTCAACGGATTCTGTGTTGTCCAAGCTGTGTAGTA
chr1-6085473	Ks_6.0-RC	CATAGATGCTCAAGGGTGCCC
chr1-6227263	Ks_6.2-FA	GAAGGTGACCAAGTTCATGCTACATTATTGTCATTATCAGCCTGCA
chr1-6227263	Ks_6.2-FB	GAAGGTCGGAGTCAACGGATTCATTATTGTCATTATCAGCCTGCG
chr1-6227263	Ks_6.2-RC	GAAGTGCTTCAGCTAAAGTTCCTG
chr1-6490363	Ks_6.5-FA	GAAGGTGACCAAGTTCATGCTACCGCCATGCCAGAAACAC
chr1-6490363	Ks_6.5-FB	GAAGGTCGGAGTCAACGGATTACCGCCATGCCAGAAACAA
chr1-6490363	Ks_6.5-RC	GTTTTCCTTGTCTGATCTCGGTCTG
Chr2-97292971	Ks_97.2-FA	GAAGGTGACCAAGTTCATGCTGCACATTTCCCTTTCACTTTTGT
Chr2-97292971	Ks_97.2-FB	GAAGGTCGGAGTCAACGGATTCACATTTCCCTTTCACTTTTGC
Chr2-97292971	Ks_97.2-RC	GGAGCTACCCGAGGGGACAT

## Sheet: Table.S2
Supplement Table 2. RNA-seq data statistics.
Sample	Raw Base	Raw Number	Clean Base	Clean Number	Q20	Q30	GC
NIL-qPH1.01KA3321-nodes-rep1	13961435100	46538117	13584426300	45281421	0.9915	0.9671	0.5248
					0.987	0.9526	0.5263
NIL-qPH1.01KA3321-nodes-rep2	6289718100	20965727	6167068200	20556894	0.9889	0.9577	0.5102
					0.9854	0.9504	0.5115
NIL-qPH1.01KA3321-stalks-rep1	6435185100	21450617	6143437800	20478126	0.9909	0.9657	0.5143
					0.9877	0.9583	0.5146
NIL-qPH1.01KA3321-stalks-rep2	7209290700	24030969	7072875900	23576253	0.9904	0.9629	0.5082
					0.9857	0.9514	0.51
NIL-qPH1.01PH6WC-nodes-rep1	7650621000	25502070	7518860100	25062867	0.99	0.9618	0.5051
					0.985	0.9504	0.5067
NIL-qPH1.01PH6WC-nodes-rep2	16821428700	56071429	16392209100	54640697	0.9909	0.9655	0.5249
					0.9853	0.9467	0.5252
NIL-qPH1.01PH6WC-stalks-rep1	7417813200	24726044	7265370300	24217901	0.9907	0.9642	0.5056
					0.986	0.9534	0.5071
NIL-qPH1.01PH6WC-stalks-rep2	7852048500	26173495	7687576500	25625255	0.9902	0.9637	0.5077
					0.9841	0.9517	0.5089

## Sheet: Table.S3
Supplement Table 3. Effect validation of homozygous vs. heterozygous genotypes.
					PH(cm)			EH(cm)
	Type. of recombinant	No. of recombinant	No. of prоgeny	Marker	PH6WC/PH6WC	KA3321/KA3321	PH6WC/KA3321	PH6WC/PH6WC	KA3321/KA3321	PH6WC/KA3321
2022HN	Ⅰ	7	1380	Ks_5.0	201.92±1.99a	194.47±2.15b	NS	55.92±1.12a	51.2±1.94b	NS
	Ⅱ	1	50	Ks_5.5	196.76±3.62a	195.88±4.03a	193.26±2.17a	47.64±4.19a	47.3±4.92a	48.17±3.26a
2023YL	Ⅰ	2	461	Ks_5.8	239.21±1.72a	212.13±2.53b	213.56±1.06b	103.04±1.76a	81.96±1.49b	83.36±0.98b
	Ⅱ	1	281	Ks_6.0	208.38±3.36a	200.27±1.96b	204.09±1.60b	71.15±1.62a	65.63±1.59b	67.38±1.03b
	Ⅲ	2	530	Ks_6.0	174.14±2.07a	167.07±2.53b	172.75±1.37a	61.24±0.87a	58.62±0.71b	59.29±0.64ab
	Ⅳ	2	585	Ks_6.5	196±1.90a	196±2.15a	198.97±1.32a	68.58±1.03a	69.17±0.99a	70.5±0.67a
	Ⅴ	2	395	Ks_6.0	164.64±1.78a	164.11±1.60a	163.92±1.47a	61.31±0.81a	62.29±0.74a	61.99±0.62a
	Ⅵ	1	99	Ks_6.5	206.64±2.20a	197.47±4.48a	203.78±1.56a	77.5±1.23a	74.26±1.85a	75.78±0.81a
Statistical significance of PH and EH among the genotypes were determined using paired t-tests.
Different lowercase letters above the phenotype for each genotypes indicate significant differences in PH and EH.
“NS” represents fine-mapping using homozygous progenies from selfed heterozygous families.

## Sheet: Table.S4
Supplement Table 4. Differentially expressed genes in nodes samples.
	baseMean	log2FoldChange	padj	Annotation
Zm00001eb138610	5034	-5.20956	5.8931e-177	adenylate kinase
Zm00001eb419480	2714.6	-4.87752	2.93678e-168	Protein transport protein Sec24-like
Zm00001eb054330	3144.11	-6.7756	3.23603e-126	Unknown
Zm00001eb076480	1697.56	8.7413	1.33321e-99	Unknown
Zm00001eb003040	4430.84	3.17309	3.39508e-95	Unknown
Zm00001eb053440	2355.94	-2.7712	6.08824e-74	Plasma membrane ATPase, EC 7.1.2.1
Zm00001eb272810	792.109	-6.18363	2.00857e-62	Unknown
Zm00001eb002910	2500.62	-2.38659	7.1246e-60	Unknown
Zm00001eb273940	812.788	3.40965	2.99426e-54	Glycosyl hydrolase family 31 protein
Zm00001eb273580	869.45	-3.92516	2.96494e-49	MYB-transcription factor 59
Zm00001eb111440	692.765	5.66486	8.48696e-49	Unknown
Zm00001eb176250	651.488	-3.92136	2.97323e-43	SIN-like family protein
Zm00001eb371040	1335.03	-4.93243	1.29113e-41	Pleckstrin homology (PH) domain superfamily protein
Zm00001eb270890	3465.34	-2.30904	3.10377e-38	ATP-dependent 6-phosphofructokinase, ATP-PFK, Phosphofructokinase, EC 2.7.1.11 (Phosphohexokinase)
Zm00001eb162810	2333.42	2.08931	3.0322e-36	calcineurin B-like-interacting protein kinase31
Zm00001eb074880	433.734	3.88356	5.60485e-35	DeSI-like protein
Zm00001eb270270	1692.89	3.03656	2.00705e-28	Homeobox-transcription factor 60
Zm00001eb274410	269.405	-4.0952	2.20122e-23	Endonuclease V
Zm00001eb002390	516.083	-3.11969	2.49784e-23	Flower-specific gamma-thionin
Zm00001eb259130	2664.8	2.25961	2.33463e-22	Serine/threonine-protein phosphatase (EC 3.1.3.16)
Zm00001eb269570	1423.96	2.14625	2.67605e-21	Mosaic virus helicase domain-binding protein
Zm00001eb333660	2812.37	-14.738	6.56789e-21	Unknown
Zm00001eb002590	456.445	3.42903	7.73646e-21	expansin-like6
Zm00001eb047740	968.617	6.45868	1.54821e-19	NADP-dependent oxidoreductase domain-containing protein
Zm00001eb273330	214.308	5.1087	4.54473e-19	Replication protein A 32 kDa subunit A
Zm00001eb110960	1488.89	-1.53017	4.45559e-18	Zinc finger protein CONSTANS-LIKE 13
Zm00001eb110860	1220.36	-13.5333	4.13868e-17	superoxide dismutase (EC 1.15.1.1); Copine C-terminal domain-containing protein
Zm00001eb274370	756.219	13.1643	2.30697e-16	F10K1.23
Zm00001eb273510	18583.6	1.34224	2.57578e-16	Unknown
Zm00001eb148090	750.788	13.1532	2.57578e-16	Putative UDP-arabinopyranose mutase 5
Zm00001eb051160	481.989	4.02121	1.0177e-15	Protein DETOXIFICATION (Multidrug and toxic compound extrusion protein)
Zm00001eb271200	1114.23	1.83049	1.49744e-15	Protein-tyrosine sulfotransferase
Zm00001eb270000	755.144	2.53953	2.32227e-15	ABI3-VP1-transcription factor 29
Zm00001eb333870	944.236	-13.1632	1.04103e-14	50S ribosomal protein L14
Zm00001eb274510	265.871	-3.33396	2.74317e-14	DUF295 domain-containing protein
Zm00001eb333860	896.009	-3.78184	3.54679e-14	RING-CH-type domain-containing protein
Zm00001eb337740	1075.06	-2.94022	4.7461e-14	Unknown
Zm00001eb368650	346.706	3.04368	8.21676e-14	Polyadenylate-binding protein-interacting protein 9
Zm00001eb270380	1416.92	1.39409	1.15629e-13	Superoxide dismutase, EC 1.15.1.1
Zm00001eb112110	378.995	12.1674	1.26763e-13	Unknown
Zm00001eb399090	179.583	-5.39456	2.92261e-13	bZIP-transcription factor 136
Zm00001eb111460	311.703	11.8847	1.07728e-12	Unknown
Zm00001eb271300	345.194	-11.7113	2.26442e-12	CBS domain-containing protein
Zm00001eb333370	260.216	11.6246	4.41668e-12	Unknown
Zm00001eb274720	803.433	1.91479	9.57968e-12	Heterogeneous nuclear ribonucleoprotein U-like protein 1
Zm00001eb002680	3515.23	1.12533	1.00237e-11	Unknown
Zm00001eb268170	225.378	11.4177	1.56251e-11	Tetratricopeptide repeat (TPR)-like superfamily protein
Zm00001eb013410	324.908	-11.6256	3.41859e-11	Unknown
Zm00001eb270500	206.137	11.2892	3.62202e-11	NmrA-like domain-containing protein
Zm00001eb068360	243.863	-11.2108	3.62202e-11	Oxysterol-binding protein-related protein 3A
Zm00001eb274020	206.965	11.2956	5.20976e-11	Unknown
Zm00001eb378770	237.522	11.4919	5.77828e-11	Unknown
Zm00001eb076310	192.573	11.1904	6.33544e-11	RNA-binding region RNP-1
Zm00001eb258080	195.982	11.2173	1.46549e-10	Glyceraldehyde 3-phosphate dehydrogenase NAD(P) binding domain-containing protein
Zm00001eb272600	1295.58	1.40296	1.65529e-10	Glycosyltransferase family protein 28
Zm00001eb233390	196.424	-10.8984	2.33458e-10	Unknown
Zm00001eb274690	394.964	2.60482	2.57336e-10	Putative B-box type zinc finger family protein
Zm00001eb051280	166.368	10.9802	2.57336e-10	Outer arm dynein light chain 1 protein
Zm00001eb110950	171.886	-10.7058	7.60017e-10	Tubby C-terminal domain-containing protein
Zm00001eb162720	783.146	1.87095	8.23062e-10	F-box domain-containing protein
Zm00001eb268790	2896.84	0.973323	8.61786e-10	Binding partner of ACD11 1 (Nucleic acid binding protein); RRM domain-containing protein
Zm00001eb271080	7927.02	0.808607	8.84552e-10	Glycolipid transfer protein domain-containing protein
Zm00001eb333780	703.381	-1.58326	9.23649e-10	MFS18 protein
Zm00001eb269020	1237.92	1.37463	1.34916e-09	SIN-like family protei
Zm00001eb046170	173.237	3.45093	1.92728e-09	Protein NRT1/ PTR FAMILY 5.2
Zm00001eb255610	2554.37	1.56092	6.69716e-09	ER6 protein
Zm00001eb273900	606.903	-2.11575	7.07094e-09	Protein kinase superfamily protein
Zm00001eb052860	1000.63	-1.23767	8.89414e-09	Cationic amino acid transporter 4 vacuolar
Zm00001eb366970	228.347	11.4353	1.38299e-08	Putative cytochrome P450 superfamily protein
Zm00001eb023700	113.369	10.4278	1.79154e-08	Protein BRANCHLESS TRICHOME
Zm00001eb434050	1363.65	1.07065	1.98549e-08	Unknown
Zm00001eb274710	1908.62	1.22595	2.50892e-08	Ubiquitin-conjugating enzyme E2 22
Zm00001eb272550	8356.47	0.960652	2.50892e-08	Ripening protein
Zm00001eb053130	194.675	-10.8868	2.50892e-08	Abscisic acid 8'-hydroxylase 1
Zm00001eb002690	3368.61	-1.32862	5.05213e-08	LysM domain-containing GPI-anchored protein 2
Zm00001eb002850	4920.58	1.61635	6.37845e-08	sterol methyl transferase2
Zm00001eb379260	4912.88	-1.16555	7.69756e-08	WAT1-related protein
Zm00001eb247860	1970.22	-0.921618	7.69756e-08	DUF3755 family protein
Zm00001eb269110	391.257	-1.99329	7.93222e-08	CYCLOPS
Zm00001eb333290	777.798	3.22903	7.93234e-08	Peroxidase, EC 1.11.1.7
Zm00001eb266840	17668.2	-1.03268	1.07667e-07	Metallothionein-like protein 2C (Metallothionein-like protein type 2)
Zm00001eb003140	2685.22	0.868295	1.16853e-07	Eisosome protein SEG2
Zm00001eb269520	1717.4	-1.09698	1.22465e-07	SPX domain-containing membrane protein9
Zm00001eb271350	377.952	3.08278	1.38135e-07	Methyltransferase small domain-containing protein
Zm00001eb211580	112.487	-5.97751	1.41582e-07	Protein VAC14-like protein
Zm00001eb119270	3613.53	-0.828375	1.46951e-07	Transcription factor bHLH133
Zm00001eb273980	81.4666	9.94896	1.48485e-07	Protein kinase domain-containing protein
Zm00001eb110850	92.9042	-9.81908	1.69026e-07	Unknown
Zm00001eb038710	12306.6	0.86892	2.21293e-07	Brachytic2
Zm00001eb137210	88.8297	-9.75453	2.69576e-07	Allantoinase
Zm00001eb130380	87.2008	-9.72572	3.93103e-07	Drought-induced 19
Zm00001eb051840	3239.17	-1.47535	5.15934e-07	Dual specificity protein phosphatase 1B
Zm00001eb154460	618.148	-1.72404	5.35333e-07	pleiotropic drug resistance protein1
Zm00001eb276310	78.4279	9.89282	5.50844e-07	Unknown
Zm00001eb134430	1301.52	-1.52287	6.12065e-07	Unknown
Zm00001eb074660	115.571	4.93744	6.76738e-07	Putative aquaporin TIP2-2
Zm00001eb329260	76.5774	-9.54056	1.03433e-06	Unknown
Zm00001eb396030	1989.4	-0.864051	1.70724e-06	phytochromeB2
Zm00001eb333150	72.2548	-5.35317	1.76193e-06	Serpin-Z1
Zm00001eb074820	1900.52	-1.31788	1.83551e-06	Putative isoaspartyl peptidase/L-asparaginase 3
Zm00001eb011930	2941.33	2.22265	1.83551e-06	heat shock protein11
Zm00001eb090910	2201.34	1.0461	2.11408e-06	phospholipid transfer protein21
Zm00001eb140550	455.944	-1.70361	2.23216e-06	Putative inactive leucine-rich repeat receptor-like protein kinase
Zm00001eb121860	99.7839	-9.9232	2.27198e-06	Unknown
Zm00001eb333030	1236	1.03374	2.38226e-06	mitochondrial (EC 4.1.3.4) (3-hydroxy-3-methylglutarate-CoA lyase)
Zm00001eb050850	572.89	1.3508	2.71619e-06	Major facilitator superfamily protein (Organic cation/carnitine transporter 7) (Synaptic vesicle 2-related protein)
Zm00001eb111740	5840.38	1.14987	3.32741e-06	Calmodulin-7
Zm00001eb273350	843.843	9.62863	4.09085e-06	K Homology domain-containing protein
Zm00001eb110970	452.934	-2.37604	4.15264e-06	Zinc finger protein CONSTANS-LIKE 13
Zm00001eb002200	633.445	1.75423	4.64142e-06	RING-H2 finger protein ATL80
Zm00001eb011970	919.961	-1.12312	4.7011e-06	LIM-transcription factor 2
Zm00001eb232120	4709.89	-0.840863	4.79004e-06	Auxin response factor
Zm00001eb110940	60.953	-9.20923	6.55223e-06	F-box domain-containing protein
Zm00001eb299500	653.709	-1.28369	6.67893e-06	Amino acid permease 6
Zm00001eb374970	58.1821	-9.14288	7.57668e-06	Allantoinase
Zm00001eb332700	1140.35	-1.36056	7.57668e-06	RING-type E3 ubiquitin transferase, EC 2.3.2.27
Zm00001eb119560	518.525	-2.02227	8.87407e-06	Unknown
Zm00001eb055280	2378.48	-0.942144	8.88422e-06	Histidine kinase4
Zm00001eb034880	726.296	-26.0687	1.06986e-05	DNA-damage-repair/toleration protein DRT100
Zm00001eb139880	1360.85	-0.927876	1.12708e-05	drought-induced protein 19 homolog2
Zm00001eb325170	2578.99	1.06486	1.13784e-05	Unknown
Zm00001eb074530	6918.47	0.782647	1.15018e-05	Pectinesterase (EC 3.1.1.11)
Zm00001eb111430	65.1683	9.62506	1.15018e-05	Peroxidase (EC 1.11.1.7)
Zm00001eb050280	116286	0.934842	1.19126e-05	chaperone DNA J2
Zm00001eb155340	373.023	2.30532	1.23067e-05	Arabinogalactan peptide 3
Zm00001eb274520	265.377	-2.00103	1.28962e-05	Unknown
Zm00001eb045680	3010.48	-0.813248	1.30912e-05	Mitochondrial import inner membrane translocase subunit TIM16 (Protein Transporter Pam16)
Zm00001eb052610	1600.58	-1.04555	1.39946e-05	Unknown
Zm00001eb236840	3454.91	0.730732	1.43306e-05	Unknown
Zm00001eb279550	51.7484	9.29288	1.50562e-05	Glutaredoxin family protein
Zm00001eb268910	10704.6	0.816131	2.42636e-05	Unknown
Zm00001eb032280	424.776	-1.70092	2.49698e-05	cysteine dioxygenase (EC 1.13.11.20)
Zm00001eb273050	1235.37	-1.20348	2.54519e-05	Choline monooxygenase, chloroplastic, EC 1.14.15.7
Zm00001eb060710	93.0285	-2.99265	2.63333e-05	Peptidyl-prolyl cis-trans isomerase (PPIase) (EC 5.2.1.8)
Zm00001eb150040	357.162	-25.0992	2.88875e-05	Protein RETICULATA-RELATED 3 chloroplastic
Zm00001eb075380	2467.4	-3.01135	3.33041e-05	Kinesin-like protein
Zm00001eb214740	513.938	1.26958	3.50115e-05	Zea mays MADS31
Zm00001eb271420	6748.76	-0.874144	4.35972e-05	Peptidase S9 prolyl oligopeptidase catalytic domain-containing protein
Zm00001eb149840	492.246	-1.55433	4.52347e-05	Unknown
Zm00001eb333250	67.8317	-5.7257	4.62265e-05	Unknown
Zm00001eb317540	489.038	24.6154	4.76193e-05	Unknown
Zm00001eb002420	6559.21	0.794937	5.17163e-05	Adenylate kinase, EC 2.7.4.3
Zm00001eb303190	3068.64	-1.28875	5.51065e-05	alkaline galactosidase1
Zm00001eb088810	2318.08	-0.812859	5.66266e-05	Unknown
Zm00001eb130990	49.2294	9.22536	6.263e-05	Unknown
Zm00001eb003170	2570.18	2.28825	6.52413e-05	Protein NRT1/ PTR FAMILY 5.2
Zm00001eb333160	5346.46	-0.849313	6.52413e-05	26S proteasome non-ATPase regulatory subunit 14 (26S proteasome non-ATPase regulatory subunit 14-like protein)
Zm00001eb124940	643.857	1.21307	6.75159e-05	heat shock protein 1
Zm00001eb170150	1004.67	-1.26774	8.24938e-05	Bidirectional sugar transporter SWEET
Zm00001eb112190	105.693	-3.18543	8.41308e-05	DUF4283 domain-containing protein
Zm00001eb269630	756.313	-1.385	8.43377e-05	Peptidyl-prolyl cis-trans isomerase, PPIase, EC 5.2.1.8
Zm00001eb052540	10058.7	0.734119	8.50763e-05	Tubulin beta chain
Zm00001eb124960	358.811	1.37466	8.50763e-05	16.9 kDa class I heat shock protein 1 (17.4 kDa class I heat shock protein)
Zm00001eb333190	635.608	-1.82102	8.70071e-05	Phenazine biosynthesis PhzC/PhzF protein (Phenazine biosynthesis protein)
Zm00001eb127860	1095.98	-0.965302	0.000112248	Protein kinase domain-containing protein
Zm00001eb001890	3332.85	-1.29989	0.000114185	DET1- and DDB1-associated protein 1
Zm00001eb272770	4074.86	0.719598	0.000127016	Tetratricopeptide repeat (TPR)-like superfamily protein
Zm00001eb013190	6407.78	-1.20704	0.000133826	protein disulfide isomerase9
Zm00001eb191480	2250.21	-0.736143	0.000144206	GDSL esterase/lipase LTL1
Zm00001eb337680	290.94	23.3995	0.000157514	17.8 kDa class II heat shock protein
Zm00001eb110760	1395.28	1.4039	0.000175922	Haloacid dehalogenase-like hydrolase domain-containing protein 3
Zm00001eb032240	35.3118	8.74277	0.000178901	Unknown
Zm00001eb232830	35.0577	8.73298	0.000178901	Unknown
Zm00001eb012510	40.6627	-8.62482	0.00017959	heat shock protein70-3
Zm00001eb111320	39.0883	-8.56998	0.000180926	Unknown
Zm00001eb428840	11292.1	-0.647203	0.000186368	Transcription factor bHLH157
Zm00001eb112080	498.919	-1.92781	0.000195572	Two-component response regulator-like APRR3
Zm00001eb377790	1188.68	0.883407	0.000204068	Ribosome-binding factor A
Zm00001eb196630	105.344	23.0563	0.000214565	Glycosyltransferase (EC 2.4.1.-)
Zm00001eb366200	361.152	-1.36931	0.000247436	Acyl-[acyl-carrier-protein] desaturase
Zm00001eb345470	37.9327	-8.52486	0.000259659	Drought-induced 19
Zm00001eb377770	953.986	-1.25461	0.000270653	GDP-mannose 4,6-dehydratase, EC 4.2.1.47
Zm00001eb250590	516.191	-1.36237	0.000277374	SPX domain-containing membrane protein
Zm00001eb267950	36.9627	-8.48949	0.000284001	Unknown
Zm00001eb051120	2351.88	-0.896732	0.000284001	Putative WRKY transcription factor 74 (WRKY transcription factor)
Zm00001eb274010	112.579	2.6638	0.000289428	Unknown
Zm00001eb198020	83.4098	22.7295	0.000289428	Unknown
Zm00001eb048370	1526.31	-0.908637	0.000294026	DOF40 C2C2-DOF type transcription factor
Zm00001eb442290	63.0337	-3.8101	0.000300545	Endonuclease V
Zm00001eb015870	989.309	-1.3514	0.000319415	HAD superfamily subfamily IIIB acid phosphatase
Zm00001eb273070	66.3478	3.97057	0.000352018	Oligopeptide transporter-like protein
Zm00001eb332500	1930.58	0.835285	0.00035315	Rhomboid domain containing 1 (Rhomboid-like protein 14 mitochondrial)
Zm00001eb352660	2238.5	-0.996591	0.000389845	DNA mismatch repair proteins mutS family domain-containing protein
Zm00001eb391690	841.111	-0.904742	0.000389845	Extensin-like protein
Zm00001eb354630	57.1677	-9.11997	0.000395634	Unknown
Zm00001eb149680	3164.04	-0.972229	0.000398714	HB transcription factor (WUSCHEL-related homeobox 13)
Zm00001eb424650	1697.3	-0.91211	0.000447002	Protein FATTY ACID EXPORT 1 chloroplastic
Zm00001eb110910	3405.1	-0.872061	0.000457334	RING-type domain-containing protein
Zm00001eb213190	337.045	1.49427	0.000461615	aldehyde oxidase2
Zm00001eb290030	55.857	-3.71407	0.000461719	mRNA decapping protein 2 Box A domain-containing protein
Zm00001eb253370	558.504	1.15331	0.000465379	Basic leucine-zipper 58
Zm00001eb149490	24371.4	-0.712967	0.000489554	phospholipid transfer protein homolog3
Zm00001eb274080	132.516	2.0837	0.000593156	small auxin up RNA59
Zm00001eb428800	2398.56	1.04503	0.000682504	Heat stress transcription factor B-2b
Zm00001eb380430	1630.99	-0.741916	0.000695445	Protein kinase domain-containing protein
Zm00001eb372960	3686.69	-0.560734	0.000695445	MADS transcription factor
Zm00001eb007060	3241.47	0.791534	0.000695445	Nodulin-related protein 1
Zm00001eb321060	7938.62	0.574492	0.000695445	Regulator of Vps4 activity in the MVB pathway protein
Zm00001eb196640	8491.93	-0.546436	0.000713411	DUF3700 domain-containing protein
Zm00001eb052640	1281.43	0.753627	0.000787306	glyoxalase I family protein
Zm00001eb110670	31.7945	-8.27205	0.000811945	Unknown
Zm00001eb302130	28.6439	8.44203	0.000823466	Unknown
Zm00001eb131090	4053.86	-0.671565	0.000825083	Polygalacturonase
Zm00001eb012280	3268.69	-0.759618	0.000876757	GRAS-transcription factor 67
Zm00001eb255590	5567.9	-0.579533	0.000963185	Unknown
Zm00001eb069330	956.896	-1.7824	0.00100659	Wound induced protein (Wound-responsive family protein)
Zm00001eb013800	2286.17	0.763053	0.00105595	Meristematic receptor-like kinase
Zm00001eb011680	1336.84	0.844535	0.00108097	Nucleic acid binding protein (Zinc finger protein-related)
Zm00001eb013860	1643.32	-1.59462	0.00112062	Protein SCAR (Protein WAVE)
Zm00001eb039930	399.031	12.2415	0.00112764	Unknown
Zm00001eb279690	1585.8	1.37458	0.00116991	Myb/SANT-like domain-containing protein
Zm00001eb258520	1347	-1.89862	0.00121184	phosphate transporter3
Zm00001eb331010	1381.68	-0.812927	0.00123556	G2-like-transcription factor 59
Zm00001eb219700	1566.03	-0.752976	0.00126064	Endoribonuclease Dicer homolog 2
Zm00001eb010530	1116.43	1.03792	0.00126064	heat shock protein26
Zm00001eb182800	54.5216	-9.04727	0.00130755	Myosin heavy chain-related protein
Zm00001eb266600	308.297	-1.39658	0.00154841	Cation/H(+) antiporter 20
Zm00001eb006620	2303.36	0.778907	0.00155662	GLABRA2 expression modulator
Zm00001eb104120	509.714	-1.08343	0.00157714	small auxin up RNA28
Zm00001eb378780	730.052	1.84727	0.00166814	Pentatricopeptide repeat-containing protein
Zm00001eb331290	38.1062	-8.53521	0.00170387	Glycine-rich cell wall structural protein
Zm00001eb214480	154.112	-2.91149	0.00173594	DNA-directed RNA polymerase II subunit J
Zm00001eb130610	1853.99	-0.829305	0.00177369	Alpha/beta-Hydrolases superfamily protein (Monoglyceride lipase)
Zm00001eb295770	10706.4	0.904973	0.0019365	HSP40/DnaJ peptide-binding protein
Zm00001eb038700	11468.8	1.09175	0.00201534	Zinc finger protein 593
Zm00001eb028680	16843.6	-0.487629	0.00204987	Boron transporter 1 (Rotten ear) (Rotten ear1)
Zm00001eb172250	42.7243	3.64285	0.0022262	BTB/POZ domain-containing protein
Zm00001eb034050	3241.77	1.02485	0.00230359	25.3 kDa heat shock protein chloroplastic
Zm00001eb163740	226.148	-2.10544	0.00234533	Protein PLASTID MOVEMENT IMPAIRED 1-RELATED 1
Zm00001eb378730	922.859	1.67418	0.00238212	Oligopeptide transporter 7
Zm00001eb419740	30.1495	-8.19242	0.00238212	Unknown
Zm00001eb093440	520.686	-1.29991	0.00241167	Putative peptide/nitrate transporter
Zm00001eb012300	8462.83	0.651668	0.00250708	Oxysterol-binding protein-related protein 3B
Zm00001eb053490	2413.46	-0.762271	0.00254713	Fumarylacetoacetate (FAA) hydrolase family
Zm00001eb279660	1539.76	-1.1139	0.00264411	NOD26-like membrane intrinsic protein2
Zm00001eb046050	1207.28	1.03938	0.00286192	very-long-chain 3-oxoacyl-CoA synthase (EC 2.3.1.199)
Zm00001eb333940	5408.03	0.83583	0.00287672	Sugar transporter ERD6-like 3
Zm00001eb162820	930.401	0.902317	0.00298955	GPI mannosyltransferase 2 (EC 2.4.1.-)
Zm00001eb106160	3316.71	1.14866	0.00345319	Glucose-6-phosphate/phosphate translocator 2 chloroplastic
Zm00001eb170080	9674.55	1.79131	0.0035077	Orphans transcription factor (Putative IQ calmodulin-binding and BAG domain containing family protein)
Zm00001eb415940	1747.44	-0.953897	0.00372106	MAP kinase4
Zm00001eb280870	1958.93	0.722985	0.00373592	Putative L-type lectin-domain containing receptor kinase S.7
Zm00001eb256650	2272.38	-0.701943	0.00374362	CCAAT-HAP2-transcription factor 213
Zm00001eb112120	75.8866	5.54491	0.00388852	Leucine-rich repeat-containing N-terminal plant-type domain-containing protein
Zm00001eb378080	1344.77	-0.744074	0.00392325	Unknown
Zm00001eb401360	1676.75	-1.3175	0.004166	Conserved oligomeric Golgi complex subunit 8 (Component of oligomeric Golgi complex 8)
Zm00001eb283230	8935.58	-1.29354	0.00431477	subtilisin35
Zm00001eb272490	28.4514	-8.10854	0.00431506	MADS transcription factor (MADS-box DNA binding protein) (MADS-box transcription factor 16) (Silky1)
Zm00001eb227800	2119.84	-0.723479	0.00432073	SHI/STY (SRS)-transcription factor 4
Zm00001eb158530	23.8187	8.17322	0.00440079	Molybdate transporter 2
Zm00001eb402780	5238.92	0.518506	0.00494498	Eisosome protein SEG2
Zm00001eb011160	1015.22	-1.58749	0.0050831	Rho GTPase activation protein (RhoGAP) with PH domain
Zm00001eb185300	439.802	-1.72666	0.00523247	Aquaporin PIP2-3 (Plasma membrane intrinsic protein 2-3) (ZmPIP2-3) (ZmPIP2;3)
Zm00001eb098640	453.604	-1.21441	0.00543212	FCS-like zinc finger12
Zm00001eb045800	2288.78	-1.0994	0.00543212	Protein LIGHT-DEPENDENT SHORT HYPOCOTYLS 3
Zm00001eb378790	430.628	-1.64809	0.00548355	Transferase
Zm00001eb045990	117.795	-2.4142	0.00548355	Long-chain-alcohol oxidase (EC 1.1.3.20)
Zm00001eb074640	107.727	-2.87372	0.00559001	Carotenoid cleavage dioxygenase7
Zm00001eb269300	500.051	-1.35805	0.00588308	RING-type domain-containing protein
Zm00001eb189900	2026.57	-0.858725	0.00589495	Homeobox-transcription factor 115
Zm00001eb128530	2561.11	0.834098	0.00594205	UBC core domain-containing protein
Zm00001eb176070	9016.08	0.453303	0.00594604	Ribosomal protein
Zm00001eb162290	614.252	-1.10047	0.00595124	Aux/IAA-transcription factor54
Zm00001eb396500	2162.87	-0.890614	0.00619039	Unknown
Zm00001eb077770	2466.53	-0.785915	0.00641781	Receptor-like serine/threonine-protein kinase ALE2
Zm00001eb012390	2719.36	-0.739747	0.00655314	ENTH domain-containing protein
Zm00001eb162700	2827.16	0.906034	0.00655314	minichromosome maintenance4
Zm00001eb322440	6938.19	-1.60392	0.00664531	Adenosine 5'-phosphosulfate reductase, EC 1.8.4.10 (5'-adenylylsulfate reductase) (Thioredoxin-dependent 5'-adenylylsulfate reductase)
Zm00001eb149810	69.2242	-2.50868	0.00694667	NAC-transcription factor 7
Zm00001eb332790	13500.6	0.69214	0.00694667	ribosomal protein L30
Zm00001eb287600	10879.2	-0.854375	0.00746387	Oxidoreductase, 2OG-Fe oxygenase family protein
Zm00001eb007000	168.907	-2.40131	0.00746387	AP2-EREBP-transcription factor 101
Zm00001eb399590	1732.17	-1.13389	0.00792445	Hemoglobin1
Zm00001eb098830	26.079	-7.98276	0.0082447	TIM-barrel domain-containing protein
Zm00001eb011280	694.363	-1.48633	0.0082447	Chemocyanin
Zm00001eb159120	4084.63	-0.640099	0.00825789	multidrug and toxic compound extrusion25
Zm00001eb274400	4386.21	-0.542809	0.00841232	ALA-interacting subunit
Zm00001eb276270	807.586	-0.922179	0.00857384	Hypoxia-responsive family protein
Zm00001eb366000	38.3486	-6.21467	0.0088056	mRNA decapping protein 2 Box A domain-containing protein
Zm00001eb272480	249.918	-1.50298	0.00897665	Putative methyltransferase PMT27
Zm00001eb057320	4826.23	0.882101	0.00902921	Unknown
Zm00001eb222730	6602.8	0.682121	0.0095732	F-box protein
Zm00001eb075370	627.486	1.07943	0.00960503	NAD(P)H-quinone oxidoreductase subunit M, chloroplastic (NAD(P)H dehydrogenase subunit M) (NADH-plastoquinone oxidoreductase subunit M)
Zm00001eb006770	7277.24	-0.538966	0.00962534	Alcohol dehydrogenase-like 2
Zm00001eb271540	1484.09	0.608054	0.00971608	Protein kinase superfamily protein
Zm00001eb279090	261.552	1.45743	0.0101009	AP2-EREBP-transcription factor 27
Zm00001eb305600	5072.31	-0.817222	0.0101858	CO(2)-response secreted protease
Zm00001eb284290	520.224	-0.90379	0.0102536	Transcription factor bHLH133
Zm00001eb006450	1997.62	0.785677	0.010379	Uroporphyrinogen-III synthase, EC 4.2.1.75
Zm00001eb193620	505.117	-1.11109	0.01087	CCHC-type domain-containing protein
Zm00001eb269990	2279.62	-0.645425	0.0108938	ABI3-VP1-transcription factor 5
Zm00001eb421480	433.426	1.01912	0.0108938	Glucose-6-phosphate 1-dehydrogenase 4 chloroplastic
Zm00001eb198140	9518.21	-1.204	0.0108938	O-methyltransferase ZRP4
Zm00001eb270680	21.2113	-7.68728	0.0109075	Unknown
Zm00001eb333020	578.893	1.04055	0.0110054	Rab proteins geranylgeranyltransferase component
Zm00001eb378880	605.777	1.02664	0.0110054	superoxide dismutase11
Zm00001eb150140	674.942	-0.848203	0.0110242	GAMYB transcription factor (MYBGA transcription factor) (Myb domain protein 81) (Transcription factor GAMYB)
Zm00001eb118540	4683.5	-0.720526	0.0110826	Non-specific serine/threonine protein kinase, EC 2.7.11.1
Zm00001eb097930	390.024	-1.84846	0.0111739	bZIP-transcription factor 40
Zm00001eb051810	11013.6	1.00805	0.0118891	Gibberellin-regulated protein 1
Zm00001eb433960	1546.81	1.37409	0.0121861	DNA binding activity3
Zm00001eb270940	5118.07	0.583506	0.0121936	Mitogen-activated protein kinase, EC 2.7.11.24
Zm00001eb262600	383.171	-1.54765	0.0122134	Unknown
Zm00001eb081000	996.587	-0.912929	0.0124111	EIL-transcription factor 7
Zm00001eb114140	1514.78	0.619734	0.0126606	Zinc-finger domain of monoamine-oxidase A repressor R1
Zm00001eb004490	3385.7	-0.528845	0.0127954	SHSP domain-containing protein
Zm00001eb184000	40766.5	0.483205	0.013287	Glyceraldehyde-3-phosphate dehydrogenase 3, cytosolic, EC 1.2.1.12
Zm00001eb111660	3981.17	-0.593541	0.0139136	Apyrase 1
Zm00001eb126380	1818.72	-0.778847	0.0143534	Unknown
Zm00001eb073000	73.9877	5.25944	0.0144318	Enhancer of mRNA-decapping protein 4
Zm00001eb142130	20.3643	-7.62774	0.0144318	Methyl esterase 10
Zm00001eb332870	556.46	0.876628	0.0150485	Yucca6
Zm00001eb020540	1419.6	0.607567	0.0158717	Transcriptional regulatory protein algP
Zm00001eb272290	54536.8	0.559644	0.0159129	shepherd-like2
Zm00001eb379090	2996.65	0.972339	0.0161745	Phosphorylase superfamily protein
Zm00001eb071650	145.69	1.67299	0.0174777	Xyloglucan endotransglucosylase/hydrolase, EC 2.4.1.207
Zm00001eb013330	22.7535	-7.79144	0.0175924	Unknown
Zm00001eb195370	1100.59	-0.649088	0.0175924	Unknown
Zm00001eb357780	215.317	-1.85276	0.0175924	Putative MYB DNA-binding domain superfamily protein
Zm00001eb051340	167.155	2.28896	0.0176432	B3 domain-containing protein
Zm00001eb246370	18475.9	0.512819	0.0178074	Glyceraldehyde-3-phosphate dehydrogenase4
Zm00001eb270420	114.186	-2.70496	0.018311	Unknown
Zm00001eb271820	624.731	1.01663	0.0183151	Photosystem II stability/assembly factor
Zm00001eb279030	1131.66	-1.07836	0.0183849	WAT1-related protein
Zm00001eb055010	342.611	-1.46743	0.0183849	Defective kernel35
Zm00001eb216090	2585.37	-0.913424	0.0189883	Histidine kinase 4
Zm00001eb251590	1422.71	0.707094	0.0189883	Unknown
Zm00001eb006360	2756.02	0.593523	0.0189883	ABI3-VP1-transcription factor 7
Zm00001eb162630	1404.33	0.985291	0.0191113	Carboxyl-terminal proteinase
Zm00001eb179690	3448.46	-0.491527	0.0204262	G2-like-transcription factor 49
Zm00001eb231110	1504.95	-1.77564	0.0205286	Response to low sulfur 3
Zm00001eb272010	2315.22	0.612904	0.0205286	cyclin3
Zm00001eb426710	550.443	0.822612	0.0209539	Cytokinin riboside 5'-monophosphate phosphoribohydrolase (EC 3.2.2.n1)
Zm00001eb404120	813.397	-1.18789	0.0216028	Stress-response A/B barrel domain-containing protein
Zm00001eb111640	2731.78	-0.552007	0.0222256	Hexosyltransferase, EC 2.4.1.-
Zm00001eb274770	703.649	0.820493	0.0222256	OSJNBa0041A02.21-like protein
Zm00001eb327060	106.623	-2.1515	0.0227132	EGG APPARATUS-1 protein
Zm00001eb215970	93.518	-2.17134	0.0227132	Protein kinase domain-containing protein
Zm00001eb002870	422.312	1.32941	0.0229652	Unknown
Zm00001eb103950	583.207	-0.968137	0.0230106	Serine/threonine protein phosphatase 2A regulatory subunit
Zm00001eb370650	7017.58	0.487445	0.0235719	Calcyclin-binding protein
Zm00001eb374990	540.634	-1.0735	0.0238985	Unknown
Zm00001eb273380	29507.1	-1.19867	0.02406	Oxygen evolving complex 33kDa subunit (Oxygen-evolving enhancer protein 1)
Zm00001eb100900	208.43	-1.40006	0.0244561	Unknown
Zm00001eb134240	505.389	-1.1565	0.0247816	Leucine-rich repeat transmembrane protein kinase family protein
Zm00001eb189920	8797.63	-0.76103	0.0248726	aldehyde dehydrogenase2
Zm00001eb272330	8179.57	0.443212	0.0257796	t-SNARE coiled-coil homology domain-containing protein
Zm00001eb141130	2039.95	0.564104	0.0263018	Putative calcium-binding protein CML36
Zm00001eb221110	593.983	-1.09959	0.0266725	Unknown
Zm00001eb412280	282.584	1.24922	0.0279365	Unknown
Zm00001eb001340	959.456	1.25178	0.0285668	Hydroxymethylglutaryl-CoA synthase, HMG-CoA synthase, EC 2.3.3.10 (3-hydroxy-3-methylglutaryl coenzyme A synthase)
Zm00001eb370810	2763.53	-0.536823	0.0286116	ARF-transcription factor 26
Zm00001eb306400	1327.97	-0.691515	0.0289174	Aquaporin PIP2-6 (Plasma membrane intrinsic protein 2-6) (ZmPIP2-6) (ZmPIP2;6)
Zm00001eb002220	9970.27	0.461536	0.0289605	Dolichyl-diphosphooligosaccharide--protein glycosyltransferase subunit 1
Zm00001eb429440	1202.91	-1.78888	0.0289848	Putative glycerol-3-phosphate transporter 1
Zm00001eb271440	8306.62	0.665171	0.0292909	Harpin-induced protein (Late embryogenesis abundant protein group 2)
Zm00001eb366530	5017.85	0.525625	0.0292909	Putative patellin family protein
Zm00001eb273690	3123.48	-0.496302	0.0297132	Heat shock 70 kDa protein 16
Zm00001eb224610	4633.42	0.492706	0.0302524	skewed root growth similar5
Zm00001eb386410	3468.56	-0.441049	0.03056	Na+/H+ antiporter 9
Zm00001eb273490	3500.59	-0.509725	0.0323808	O-fucosyltransferase family protein
Zm00001eb066100	1175.64	-0.726476	0.0326715	Dof zinc finger protein
Zm00001eb377550	1124.52	0.613983	0.032706	Coiled-coil domain-containing protein 97 isoform 1
Zm00001eb170160	17.9469	-7.44802	0.032706	Unknown
Zm00001eb124950	472.595	1.32977	0.032706	heat shock protein17.2
Zm00001eb403680	3691.94	0.460144	0.032706	Putative serine/threonine-protein kinase
Zm00001eb211650	773.644	0.735151	0.032706	Expansin
Zm00001eb324660	1636.99	-1.2241	0.032706	C3H-transcription factor32
Zm00001eb052260	4327.52	0.578864	0.0332575	Acidic leucine-rich nuclear phosphoprotein 32-related protein
Zm00001eb163480	1450.49	-1.02264	0.0335521	CBL-interacting kinase
Zm00001eb101990	8450.83	0.391768	0.0343325	Heat shock 70 kDa protein 9 mitochondrial
Zm00001eb441690	17.0999	-7.37757	0.0377034	Unknown
Zm00001eb273500	46.9269	3.27119	0.0381994	Unknown
Zm00001eb425120	3404.21	0.468888	0.0384521	Protein STICHEL-like 2
Zm00001eb266000	1088.04	-1.15986	0.0384521	Alpha/beta-Hydrolases superfamily protein
Zm00001eb233420	5125.48	-0.562313	0.0384521	Basic leucine zipper 9
Zm00001eb239210	3267.38	-0.497761	0.0388943	Putative leucine-rich repeat receptor-like serine/threonine-protein kinase
Zm00001eb011870	20.0974	-7.61263	0.0392412	Unknown
Zm00001eb142940	3009.31	0.48131	0.0395292	DEK domain-containing chromatin associated protein; Protein DEK
Zm00001eb266010	1237.52	-1.18809	0.0395292	Alpha/beta-Hydrolases superfamily protein
Zm00001eb317110	1449.72	0.769279	0.0397366	Unknown
Zm00001eb083400	4998.3	0.595093	0.0401027	hydroxyproline rich glycoprotein1
Zm00001eb355770	15102.1	-1.28283	0.0412489	Metallothionein-like protein 2C
Zm00001eb268900	51.9984	2.63046	0.0413349	Unknown
Zm00001eb162800	2405.11	0.750839	0.0416991	Cleavage and polyadenylation specificity factor subunit 2 (Cleavage and polyadenylation specificity factor 100 kDa subunit)
Zm00001eb010700	7862.4	0.690534	0.0421051	40S ribosomal protein S20-1
Zm00001eb119570	1908.29	0.717212	0.0436727	Leucine-rich repeat-containing N-terminal plant-type domain-containing protein
Zm00001eb222590	776.546	-0.800642	0.0440632	Glycosyltransferase, EC 2.4.1.-
Zm00001eb235970	2910.69	0.463903	0.0442079	Unknown
Zm00001eb274290	2459.26	0.79292	0.0449243	Zinc-binding protein
Zm00001eb074700	105.185	2.40753	0.0459522	malate dehydrogenase9
Zm00001eb331060	209.468	-1.6371	0.0463534	Alpha/beta-Hydrolases superfamily protein
Zm00001eb319530	747.207	-1.64239	0.0466144	SHI/STY (SRS)-transcription factor 7
Zm00001eb416430	20963.3	-0.564343	0.0466151	Monodehydroascorbate reductase 5 mitochondrial
Zm00001eb397220	519.263	1.34492	0.0467877	Hydrolase family protein / HAD-superfamily protein
Zm00001eb011850	19.4601	-7.56619	0.0467877	EIN3-binding F-box protein 1
Zm00001eb146390	828.85	-1.8282	0.0481987	Protein NRT1/ PTR FAMILY 5.10
Zm00001eb043670	279.533	-1.41015	0.0497071	Replication factor A C-terminal domain-containing protein
Zm00001eb429920	1437.54	0.830737	0.0497071	SNARE associated Golgi protein family

## Sheet: Table.S5
Supplement Table 5. Differentially expressed genes in stalks samples.
	baseMean	log2FoldChange	padj	Annotation
Zm00001eb054330	2142.13	-6.67909	3.97056e-142	Unknown
Zm00001eb419480	1983.98	-5.13662	1.61957e-129	Protein transport protein Sec24-like
Zm00001eb076480	1439.22	7.95241	3.42889e-104	Unknown
Zm00001eb046050	1910.7	3.97109	3.65755e-56	very-long-chain 3-oxoacyl-CoA synthase (EC 2.3.1.199)
Zm00001eb269810	1598.59	2.96961	4.14284e-54	Putative NAC domain transcription factor superfamily protein
Zm00001eb270890	2313.71	-2.84697	7.08041e-52	ATP-dependent 6-phosphofructokinase, ATP-PFK, Phosphofructokinase, EC 2.7.1.11 (Phosphohexokinase)
Zm00001eb075380	3159.3	-2.78215	2.85763e-51	Kinesin-like protein
Zm00001eb003040	2629.05	3.09844	5.74552e-50	Unknown
Zm00001eb371040	1053.61	-4.68624	1.55939e-49	Pleckstrin homology (PH) domain superfamily protein
Zm00001eb002910	1605.06	-2.70186	1.91094e-39	Unknown
Zm00001eb273580	890.222	-3.93434	1.54029e-36	MYB-transcription factor 59
Zm00001eb333290	1776.91	3.64992	2.40097e-36	Peroxidase, EC 1.11.1.7
Zm00001eb273940	1302.48	4.2694	1.74978e-34	Glycosyl hydrolase family 31 protein
Zm00001eb069330	1933.94	-2.38539	1.13912e-31	Wound induced protein (Wound-responsive family protein)
Zm00001eb162810	2319.85	1.85475	6.79836e-29	calcineurin B-like-interacting protein kinase31
Zm00001eb001890	1923.02	-1.95576	2.69164e-26	DET1- and DDB1-associated protein 1
Zm00001eb333660	1811.02	-11.6768	4.37704e-26	Unknown
Zm00001eb273510	12110.6	1.60129	1.20399e-25	Unknown
Zm00001eb103310	6502.17	2.0441	1.99439e-23	Cytochrome P450 78A6 (Cytochrome P450 family 78 subfamily A polypeptide 8)
Zm00001eb333860	558.076	-4.04601	8.63778e-22	RING-CH-type domain-containing protein
Zm00001eb324720	2669.69	1.91381	4.38081e-21	remorin4
Zm00001eb111510	215.39	4.53153	7.22436e-21	Non-specific serine/threonine protein kinase, EC 2.7.11.1
Zm00001eb111440	395.387	4.82344	3.80673e-20	Unknown
Zm00001eb367130	704.156	-5.40519	5.95176e-20	Unknown
Zm00001eb002850	3110.03	1.70999	2.6788e-19	sterol methyl transferase2
Zm00001eb069320	2129.14	-2.16888	6.42085e-19	Wound induced protein
Zm00001eb053440	1810.15	-3.45663	1.08727e-18	Plasma membrane ATPase, EC 7.1.2.1
Zm00001eb330920	1380.12	-1.9418	2.57816e-16	Thioredoxin domain-containing protein
Zm00001eb241920	2148.47	-2.10641	5.1751e-16	Glycerophosphodiester phosphodiesterase, EC 3.1.4.46
Zm00001eb148090	703.55	13.0669	5.23308e-16	Putative UDP-arabinopyranose mutase 5
Zm00001eb110960	537.192	-2.51584	5.88886e-16	Zinc finger protein CONSTANS-LIKE 13
Zm00001eb050850	746.159	2.13567	6.79471e-16	Major facilitator superfamily protein (Organic cation/carnitine transporter 7) (Synaptic vesicle 2-related protein)
Zm00001eb274370	656.895	12.9688	6.79471e-16	F10K1.23
Zm00001eb110860	702.765	-12.732	3.51635e-15	superoxide dismutase (EC 1.15.1.1); Copine C-terminal domain-containing protein
Zm00001eb333240	14568.2	-1.04673	3.88706e-15	ADP-ribosylation factor
Zm00001eb273350	552.321	12.719	3.88706e-15	K Homology domain-containing protein
Zm00001eb176250	380.511	-3.61245	8.22985e-15	SIN-like family protein
Zm00001eb274410	201.262	-3.99641	1.12774e-14	Endonuclease V
Zm00001eb138610	4542.87	-7.74111	1.36316e-14	adenylate kinase
Zm00001eb333870	562.595	-12.4111	5.81284e-14	50S ribosomal protein L14
Zm00001eb051810	6734.78	2.00478	6.06168e-14	Gibberellin-regulated protein 1
Zm00001eb112110	403.112	12.2645	6.07544e-14	Unknown
Zm00001eb366500	140.823	-5.30823	9.89257e-14	Unknown
Zm00001eb050900	669.867	-3.11996	1.10413e-13	Unknown
Zm00001eb111460	353.597	12.0754	1.96651e-13	Unknown
Zm00001eb152930	561.329	-12.4078	4.10694e-13	Secreted protein
Zm00001eb050280	85619.4	0.969062	6.08047e-13	chaperone DNA J2
Zm00001eb111130	886.226	-1.79231	7.88452e-13	bZIP-transcription factor 137
Zm00001eb213190	318.499	2.68162	8.14849e-13	aldehyde oxidase2
Zm00001eb271200	950.986	1.80473	8.72613e-13	Protein-tyrosine sulfotransferase
Zm00001eb333160	3136.74	-1.24233	8.72613e-13	26S proteasome non-ATPase regulatory subunit 14 (26S proteasome non-ATPase regulatory subunit 14-like protein)
Zm00001eb038710	13060.6	1.33007	1.39723e-12	Brachytic2
Zm00001eb269570	1099.85	2.25683	1.6736e-12	Mosaic virus helicase domain-binding protein
Zm00001eb051840	2585.68	-1.50279	1.95931e-12	Dual specificity protein phosphatase 1B
Zm00001eb270000	293.535	2.73339	2.64491e-12	ABI3-VP1-transcription factor 29
Zm00001eb272810	340.615	-11.6873	4.64339e-12	Unknown
Zm00001eb013410	326.384	-11.6255	1.23e-11	Unknown
Zm00001eb274510	179.767	-3.36197	2.40278e-11	DUF295 domain-containing protein
Zm00001eb047740	256.606	11.6141	6.00291e-11	NADP-dependent oxidoreductase domain-containing protein
Zm00001eb350280	309.647	2.80756	6.14858e-11	WRKY-transcription factor 92
Zm00001eb150740	2365.07	1.76058	6.46267e-11	DNA glycosylase superfamily protein (DNA-3-methyladenine glycosylase I)
Zm00001eb333370	183.627	11.1298	6.70879e-11	Unknown
Zm00001eb181420	1213.29	1.38264	7.35404e-11	Glucan endo-1,3-beta-D-glucosidase
Zm00001eb269020	717.612	1.7036	7.35404e-11	SIN-like family protei
Zm00001eb074880	245.193	5.38661	1.18253e-10	DeSI-like protein
Zm00001eb164380	114.008	4.22363	1.77925e-10	RUBISCO activase3
Zm00001eb253350	2467.49	1.18097	1.86509e-10	Transcription factor BIM3
Zm00001eb211580	140.206	-6.87563	2.5542e-10	Protein VAC14-like protein
Zm00001eb013190	6109.44	-1.43286	3.95995e-10	protein disulfide isomerase9
Zm00001eb333780	362.055	-4.58576	4.53559e-10	MFS18 protein
Zm00001eb271300	181.636	-10.78	4.73585e-10	CBS domain-containing protein
Zm00001eb392440	8484.21	1.3351	5.07393e-10	Calmodulin-binding transcription activator 2
Zm00001eb271350	186.251	3.34336	5.46192e-10	Methyltransferase small domain-containing protein
Zm00001eb270050	142.489	10.7633	6.44846e-10	enolase3
Zm00001eb324150	195.164	-3.21503	6.52134e-10	Unknown
Zm00001eb053130	171.145	-10.6941	1.57548e-09	Abscisic acid 8'-hydroxylase 1
Zm00001eb110760	902.442	1.54745	1.75945e-09	Haloacid dehalogenase-like hydrolase domain-containing protein 3
Zm00001eb260800	652.15	-1.76198	2.03063e-09	ARGOS5 (Auxin regulated gene involved in organ size 5)
Zm00001eb076310	125.386	10.58	2.06875e-09	RNA-binding region RNP-1
Zm00001eb051280	120.814	10.5257	2.64514e-09	Outer arm dynein light chain 1 protein
Zm00001eb272550	10494	1.54282	3.48742e-09	Ripening protein
Zm00001eb368030	2133.84	-1.13077	4.38867e-09	Ribosomal protein L17 family protein
Zm00001eb011160	309.181	-2.26503	4.69215e-09	Rho GTPase activation protein (RhoGAP) with PH domain
Zm00001eb274020	126.822	10.5938	5.13697e-09	Unknown
Zm00001eb379090	3661.33	1.70858	5.50631e-09	Phosphorylase superfamily protein
Zm00001eb111430	119.821	10.512	6.19611e-09	Peroxidase (EC 1.11.1.7)
Zm00001eb399590	3370.44	-1.40447	6.31971e-09	Hemoglobin1
Zm00001eb072810	3802.19	1.37552	8.7489e-09	calcium dependent protein kinase5
Zm00001eb274690	246.571	2.33824	9.92035e-09	Putative B-box type zinc finger family protein
Zm00001eb148240	1482.18	-1.58033	1.1232e-08	Laccase, EC 1.10.3.2 (Benzenediol:oxygen oxidoreductase) (Diphenol oxidase) (Urishiol oxidase)
Zm00001eb426010	129.839	-10.2956	1.18046e-08	Unknown
Zm00001eb010730	2687.72	-0.982898	1.29058e-08	Calcium-binding EF-hand family protein
Zm00001eb268170	117.476	-10.1515	1.29707e-08	Tetratricopeptide repeat (TPR)-like superfamily protein
Zm00001eb428080	4914.42	1.20541	1.29707e-08	calcium dependent protein kinase4
Zm00001eb378770	113.752	10.4368	1.33397e-08	Unknown
Zm00001eb052610	366.322	-2.77783	1.50504e-08	Unknown
Zm00001eb038690	92.3365	4.16047	1.57565e-08	Exocyst complex component EXO84C
Zm00001eb337740	687.655	-2.51073	1.74104e-08	Unknown
Zm00001eb107490	8920.54	-0.851614	1.79707e-08	alpha tubulin5
Zm00001eb002310	656.111	2.2162	1.79707e-08	Putative Myb family transcription factor
Zm00001eb204530	160.838	3.87239	2.11039e-08	Unknown
Zm00001eb274710	1288.45	1.23496	2.51906e-08	Ubiquitin-conjugating enzyme E2 22
Zm00001eb378780	563.977	2.54579	3.13118e-08	Pentatricopeptide repeat-containing protein
Zm00001eb233390	105.008	-9.98959	3.21913e-08	Unknown
Zm00001eb172590	2268.53	-1.90295	3.26053e-08	Major facilitator superfamily (MFS) profile domain-containing protein
Zm00001eb162720	842.82	1.55064	3.62998e-08	F-box domain-containing protein
Zm00001eb002620	89564	-0.939453	3.73122e-08	chitinase22
Zm00001eb110850	103.16	-9.964	3.84243e-08	Unknown
Zm00001eb274080	212.603	3.21356	4.39382e-08	small auxin up RNA59
Zm00001eb366110	101.577	-9.9417	4.45763e-08	Unknown
Zm00001eb329260	99.9093	-9.91786	6.03325e-08	Unknown
Zm00001eb368650	295.964	2.99643	6.1162e-08	Polyadenylate-binding protein-interacting protein 9
Zm00001eb276270	1132.89	-1.62529	6.36089e-08	Hypoxia-responsive family protein
Zm00001eb213280	1119.23	1.4884	6.37339e-08	calcium-dependent protein kinase 10
Zm00001eb012210	400.651	-1.94204	7.22952e-08	Unknown
Zm00001eb286490	493.978	1.91673	1.34104e-07	Putative WRKY DNA-binding domain superfamily protein
Zm00001eb011930	967.894	2.85528	1.67137e-07	heat shock protein11
Zm00001eb107230	1787.86	1.25315	1.80896e-07	Remorin family protein
Zm00001eb372310	372.355	-1.86583	1.85775e-07	GDSL esterase/lipase
Zm00001eb434140	5495.07	1.95373	1.91847e-07	Harpin inducing protein
Zm00001eb269630	336.385	-2.5883	2.3959e-07	Peptidyl-prolyl cis-trans isomerase, PPIase, EC 5.2.1.8
Zm00001eb401360	1669.8	-1.28806	2.42956e-07	Conserved oligomeric Golgi complex subunit 8 (Component of oligomeric Golgi complex 8)
Zm00001eb135760	71.7439	9.77495	2.59242e-07	AP complex mu/sigma subunit domain-containing protein
Zm00001eb050060	5339.15	-1.22931	2.65259e-07	Unknown
Zm00001eb274720	482.235	1.68729	2.76314e-07	Heterogeneous nuclear ribonucleoprotein U-like protein 1
Zm00001eb044240	264.606	-2.50621	3.41642e-07	Unknown
Zm00001eb074820	1574.44	-1.13947	3.71395e-07	Putative isoaspartyl peptidase/L-asparaginase 3
Zm00001eb257000	973.311	1.70686	3.86701e-07	Mono-/di-acylglycerol lipase N-terminal
Zm00001eb369520	11054.6	0.890678	4.22051e-07	DNA glycosylase superfamily protein
Zm00001eb172250	66.9466	9.67337	4.22051e-07	BTB/POZ domain-containing protein
Zm00001eb294860	5185.11	-0.811406	4.54555e-07	Reticulon-like protein
Zm00001eb002590	227.636	2.37508	4.54555e-07	expansin-like6
Zm00001eb137210	82.6898	-9.64466	5.13975e-07	Allantoinase
Zm00001eb002690	4157.18	-1.00897	6.30998e-07	LysM domain-containing GPI-anchored protein 2
Zm00001eb053250	531.035	-1.86251	6.30998e-07	Unknown
Zm00001eb269520	893.795	-1.34164	7.09315e-07	SPX domain-containing membrane protein9
Zm00001eb337600	10143.2	0.921672	7.09315e-07	Gigantea1
Zm00001eb051160	234.049	4.43674	7.19961e-07	Protein DETOXIFICATION (Multidrug and toxic compound extrusion protein)
Zm00001eb003830	11324.7	0.748524	7.24876e-07	Citrate transporter family protein (Citrate transporter1)
Zm00001eb157610	3018.06	0.988403	8.87009e-07	Mannan endo-1,4-beta-mannosidase, EC 3.2.1.78
Zm00001eb158480	874.322	1.42421	9.09075e-07	Unknown
Zm00001eb112120	69.4295	9.72911	9.64605e-07	Leucine-rich repeat-containing N-terminal plant-type domain-containing protein
Zm00001eb012240	349.136	1.79684	1.11365e-06	Unknown
Zm00001eb273980	59.3823	9.5002	1.18196e-06	Protein kinase domain-containing protein
Zm00001eb333230	793.464	-1.2937	1.26234e-06	Translin family protein
Zm00001eb149240	1423.4	-1.20617	1.33623e-06	laccase9
Zm00001eb221440	2198.69	-27.5808	1.34968e-06	Unknown
Zm00001eb075370	607.761	1.47586	1.37523e-06	NAD(P)H-quinone oxidoreductase subunit M, chloroplastic (NAD(P)H dehydrogenase subunit M) (NADH-plastoquinone oxidoreductase subunit M)
Zm00001eb230910	2554.67	1.40258	1.48712e-06	calcium dependent protein kinase22
Zm00001eb400880	10136.1	0.984981	1.53069e-06	Protein EARLY RESPONSIVE TO DEHYDRATION 15
Zm00001eb209760	1602.89	1.28086	1.5459e-06	Putative inactive linolenate hydroperoxide lyase
Zm00001eb020740	1230.52	1.50363	1.57224e-06	LBD-transcription factor 6
Zm00001eb107990	5752.83	0.920278	1.61508e-06	Rhodopsin
Zm00001eb297330	2398.11	-0.933389	1.6835e-06	Cysteine dioxygenase, EC 1.13.11.20
Zm00001eb269430	1598.87	0.983237	1.81754e-06	SET domain-containing protein
Zm00001eb394600	5532.32	1.35546	1.81754e-06	early response to dehydration 15-homolog4
Zm00001eb058800	468.681	-1.60221	1.81754e-06	Unknown
Zm00001eb367890	1881.29	-1.29914	2.0625e-06	triose phosphate isomerase5
Zm00001eb255590	3768.71	-0.818819	2.54902e-06	Unknown
Zm00001eb038700	5830.75	0.779414	3.75288e-06	Zinc finger protein 593
Zm00001eb050700	1189.83	1.95456	3.75589e-06	Patatin, EC 3.1.1.-
Zm00001eb325160	2201.43	-1.11444	3.79677e-06	Unknown
Zm00001eb003790	70.5989	-9.41655	4.16508e-06	Unknown
Zm00001eb074600	1697.08	1.25009	4.1679e-06	Cyclin-U2-1
Zm00001eb259130	2091.26	0.923557	4.25698e-06	Serine/threonine-protein phosphatase (EC 3.1.3.16)
Zm00001eb413290	1997.48	1.69794	4.34253e-06	dull endosperm1
Zm00001eb280790	1322.63	-1.10477	4.74919e-06	peroxidase68
Zm00001eb164860	32449.6	0.76125	5.09267e-06	benzoxazinone synthesis6
Zm00001eb273380	33138.5	-1.04361	5.21743e-06	Oxygen evolving complex 33kDa subunit (Oxygen-evolving enhancer protein 1)
Zm00001eb048540	432.549	4.30488	5.60948e-06	cytochrome P-450 8
Zm00001eb384280	4307.62	-0.782643	6.22081e-06	Inositol oxygenase, EC 1.13.99.1 (Myo-inositol oxygenase)
Zm00001eb276310	48.838	9.21784	6.22081e-06	Unknown
Zm00001eb227740	753.428	-26.1146	6.63673e-06	pectin methylesterase inhibitor29
Zm00001eb313850	7643.2	-0.983607	6.63673e-06	AP2-EREBP-transcription factor 102
Zm00001eb134430	931.091	-1.17248	6.63673e-06	Unknown
Zm00001eb396510	970.529	26.1224	6.63673e-06	Hexosyltransferase (EC 2.4.1.-)
Zm00001eb220760	128.838	-2.7342	6.74334e-06	Unknown
Zm00001eb273260	2441.58	0.936547	7.94211e-06	Adagio protein 1
Zm00001eb162430	6951.14	0.967228	8.46696e-06	DCD (Development and Cell Death) domain protein
Zm00001eb053240	1512.19	-1.22353	8.96254e-06	Unknown
Zm00001eb007650	2258.04	0.960446	9.42359e-06	Calcium-transporting ATPase (EC 7.2.2.10)
Zm00001eb054730	848.135	-2.01798	1.11024e-05	Basic blue protein (Chemocyanin)
Zm00001eb256080	513.831	2.29937	1.13124e-05	AP2-EREBP-transcription factor 136
Zm00001eb121860	62.6232	-9.24406	1.13124e-05	Unknown
Zm00001eb033870	1891.84	-1.33812	1.19755e-05	alkaline galactosidase3
Zm00001eb051490	945.53	-1.08979	1.19773e-05	Protein OSB1, mitochondrial
Zm00001eb021350	766.877	2.40926	1.25661e-05	RHOMBOID-like protein, EC 3.4.21.- (Rhomboid-like protein)
Zm00001eb144560	2941.06	1.51673	1.3458e-05	Methyltransferase (EC 2.1.1.-)
Zm00001eb433870	1392.28	-1.37855	1.4822e-05	Stem-specific protein TSJT1
Zm00001eb294880	1413.07	0.992554	1.50925e-05	Lipid transfer protein1 (Nonspecific lipid-transfer protein AKCS9)
Zm00001eb161780	203.372	1.99788	1.50947e-05	ABC transporter G family member 40
Zm00001eb172230	15761.5	0.709087	1.6539e-05	Trihelix-transcription factor 44
Zm00001eb271080	5971.45	0.691533	1.80338e-05	Glycolipid transfer protein domain-containing protein
Zm00001eb060020	313.626	2.25918	1.85523e-05	Unknown
Zm00001eb270270	488.546	1.40134	2.39554e-05	Homeobox-transcription factor 60
Zm00001eb330630	43.998	9.07096	2.48294e-05	Transcription repressor OFP17
Zm00001eb023820	9274.53	-0.945028	2.57396e-05	Nucleoside diphosphate kinase 1, EC 2.7.4.6 (Nucleoside diphosphate kinase I, NDK I, NDP kinase I, NDPK I) (ZmNDPK1)
Zm00001eb066960	748.186	1.34794	2.58894e-05	heavy metal-associated isoprenylated plant protein11
Zm00001eb168220	13489.3	-0.63463	2.83865e-05	F-box/kelch-repeat protein SKIP20
Zm00001eb293690	395.948	1.45953	3.00488e-05	IQ-domain 25
Zm00001eb275140	375.953	1.71479	3.00488e-05	Unknown
Zm00001eb078810	2858.91	0.787788	3.04979e-05	S-adenosyl-L-methionine-dependent methyltransferase superfamily protein
Zm00001eb110950	48.1897	-8.86565	3.05036e-05	Tubby C-terminal domain-containing protein
Zm00001eb319700	194.58	2.04222	3.18473e-05	Putative receptor-like protein kinase
Zm00001eb234690	3696.79	1.38393	3.23101e-05	MYB transcription factor (MYB transcription factor TaMYB1) (Transcription factor MYB44)
Zm00001eb271820	668.69	1.39648	3.46147e-05	Photosystem II stability/assembly factor
Zm00001eb377220	47.0808	9.16931	3.52042e-05	Replication protein A OB domain-containing protein
Zm00001eb294870	1909.45	0.937205	3.6983e-05	Non-specific lipid-transfer protein 2 (Nonspecific lipid-transfer protein)
Zm00001eb118540	4226.86	-0.768825	3.99983e-05	Non-specific serine/threonine protein kinase, EC 2.7.11.1
Zm00001eb302130	38.0523	8.85956	4.13236e-05	Unknown
Zm00001eb325840	4234.67	1.26102	4.24794e-05	Rhodopsin
Zm00001eb354140	9637.43	0.735078	4.36635e-05	Stress protein (Stress-related protein)
Zm00001eb419530	111.871	2.79542	4.75622e-05	alpha expansin3
Zm00001eb332810	643.95	1.69426	5.99978e-05	Bulb-type lectin domain-containing protein
Zm00001eb066390	38.4978	8.87838	7.06801e-05	Putative acyl-activating enzyme 5 peroxisomal
Zm00001eb002870	207.508	1.91511	7.51087e-05	Unknown
Zm00001eb086700	6431.76	1.39432	8.17407e-05	heavy metal-associated isoprenylated plant protein21
Zm00001eb075400	39.1586	-8.56649	8.21641e-05	Vacuolar iron transporter homolog 1
Zm00001eb346880	541.335	1.53695	8.22293e-05	WRKY-transcription factor 34
Zm00001eb397220	291.073	-1.67328	9.03232e-05	Hydrolase family protein / HAD-superfamily protein
Zm00001eb270420	112.991	-2.85999	9.22817e-05	Unknown
Zm00001eb269110	248.534	-1.80381	9.98977e-05	CYCLOPS
Zm00001eb366820	1080.09	1.2438	0.000106777	Transposon protein Mutator sub-class
Zm00001eb150110	38.4198	8.86978	0.000107222	hairpin-induced13
Zm00001eb053490	2369.72	-0.941903	0.000107804	Fumarylacetoacetate (FAA) hydrolase family
Zm00001eb255610	1275.57	1.57523	0.000107934	ER6 protein
Zm00001eb054990	6634.37	-0.688	0.000110743	Glutamine synthetase, EC 6.3.1.2
Zm00001eb053730	1297.81	-1.1523	0.000113368	Ribosomal protein S21 family protein
Zm00001eb196630	91.6154	-23.2416	0.000125975	Glycosyltransferase (EC 2.4.1.-)
Zm00001eb268790	1895.05	0.958102	0.000136727	Binding partner of ACD11 1 (Nucleic acid binding protein); RRM domain-containing protein
Zm00001eb003180	21592.5	-0.903809	0.000136727	60S ribosomal protein L23
Zm00001eb333940	4837.53	0.662752	0.000137078	Sugar transporter ERD6-like 3
Zm00001eb169250	47.1578	4.18927	0.000147425	V-type proton ATPase proteolipid subunit
Zm00001eb120200	7832.91	0.608903	0.000158101	SOUL heme-binding family protein
Zm00001eb135720	2493.32	0.830372	0.000160373	NAB domain-containing protein
Zm00001eb172970	5673.85	1.02995	0.00016057	NADH:ubiquinone reductase (non-electrogenic) (EC 1.6.5.9)
Zm00001eb011210	1427.69	-1.0603	0.000160607	Regulator of Vps4 activity in the MVB pathway protein
Zm00001eb125120	180.568	2.88512	0.00018588	Protein SAR DEFICIENT 1
Zm00001eb272490	62.3684	-4.73611	0.000186485	MADS transcription factor (MADS-box DNA binding protein) (MADS-box transcription factor 16) (Silky1)
Zm00001eb324650	106.739	22.8054	0.000189718	C3H-transcription factor32
Zm00001eb333030	743.631	1.36781	0.000197486	mitochondrial (EC 4.1.3.4) (3-hydroxy-3-methylglutarate-CoA lyase)
Zm00001eb262600	232.354	-2.32451	0.000197486	Unknown
Zm00001eb304890	3739.94	1.25873	0.000216651	B12D protein
Zm00001eb279690	1005.19	1.08982	0.000221485	Myb/SANT-like domain-containing protein
Zm00001eb273690	2157.89	-0.751547	0.000223287	Heat shock 70 kDa protein 16
Zm00001eb110680	1878.69	-0.781979	0.000225453	XIAP associated factor-1
Zm00001eb269990	938.628	-1.08322	0.000226626	ABI3-VP1-transcription factor 5
Zm00001eb098330	960.877	1.74988	0.000237852	WRKY74-superfamily of TFs having WRKY and zinc finger domains
Zm00001eb362260	2950.21	-1.2507	0.000242532	Cysteine protease XCP1 (Xylem cysteine proteinase 2)
Zm00001eb072510	833.273	-1.46216	0.000258601	multidrug resistance protein associated14
Zm00001eb269140	6786.99	0.691041	0.000258928	Serine/threonine-protein kinase MHK
Zm00001eb366590	37.1141	-8.48933	0.000266692	ammonium transporter7
Zm00001eb164660	2054.72	0.814352	0.000295311	Vacuolar protein sorting-associated protein 2 homolog 1
Zm00001eb051200	119.331	2.64896	0.000295311	Type IV inositol polyphosphate 5-phosphatase 11
Zm00001eb356520	6900.95	0.623801	0.000296774	DCD (Development and Cell Death) domain protein
Zm00001eb318900	101.737	6.00618	0.000296774	AP2-EREBP-transcription factor 23
Zm00001eb245880	1026.8	-1.86488	0.000300209	FCS-like zinc finger25
Zm00001eb269420	108.871	3.73634	0.000304393	DRE-binding protein 4 (DRE-binding protein4)
Zm00001eb327160	2185.64	1.10431	0.000313491	Unknown
Zm00001eb313700	153.239	2.0504	0.000315654	Hexosyltransferase (EC 2.4.1.-)
Zm00001eb269270	34.2819	-8.37437	0.000323371	Unknown
Zm00001eb011990	5290.81	0.756117	0.000330384	Myosin heavy chain-related
Zm00001eb309130	28.8871	8.46098	0.000336073	40S ribosomal protein S4-3
Zm00001eb349010	22725.9	0.651006	0.000340713	NAC transcription factor (Putative NAC domain transcription factor superfamily protein isoform 1)
Zm00001eb050410	260.5	1.70774	0.00035163	Pyruvate dehydrogenase E1 component subunit beta, EC 1.2.4.1
Zm00001eb225410	2265.51	2.10272	0.000357623	EF-hand Ca2+-binding protein1
Zm00001eb294180	1150.18	1.36673	0.000358521	Putative WRKY DNA-binding domain superfamily protein (WRKY transcription factor)
Zm00001eb301590	5549.48	1.67801	0.000360614	Auxin-responsive protein
Zm00001eb330730	396.706	1.8767	0.000367209	Probable zinc-ribbon domain-containing protein
Zm00001eb141130	1673.57	0.98904	0.000371891	Putative calcium-binding protein CML36
Zm00001eb148670	790.291	0.995968	0.000374902	Protein binding protein
Zm00001eb410380	111.862	-3.15591	0.000405763	respiratory burst oxidase7
Zm00001eb154460	434.05	-1.45901	0.000413058	pleiotropic drug resistance protein1
Zm00001eb194020	877.645	1.46385	0.000419113	Protein EXORDIUM
Zm00001eb128650	842.162	1.24809	0.000427948	Casein kinase 1-like protein HD16
Zm00001eb032240	27.5099	8.39095	0.000470254	Unknown
Zm00001eb250160	27.8595	8.40771	0.000484344	DUF241 domain protein
Zm00001eb002390	292.328	-1.91406	0.000503038	Flower-specific gamma-thionin
Zm00001eb261160	27.1655	8.3729	0.000514916	Replication protein A OB domain-containing protein
Zm00001eb151470	182.202	2.11273	0.000514916	BTB/POZ domain-containing protein (Orphans transcription factor)
Zm00001eb054690	2328.42	-0.893963	0.000533058	mRNA cap guanine-N7 methyltransferase (EC 2.1.1.56)
Zm00001eb073290	232.98	1.63372	0.000560235	1-aminocyclopropane-1-carboxylate synthase2
Zm00001eb333400	2013.35	0.741675	0.000565311	PUR ALPHA-1 (Transcription factor Pur-alpha 1)
Zm00001eb006530	30895.3	0.574171	0.000583324	aspartyl protease3
Zm00001eb225570	2433.13	0.704288	0.000627	ARF-transcription factor 19
Zm00001eb371630	2950.81	0.991949	0.000627	Endoglucanase, EC 3.2.1.4
Zm00001eb272540	391.918	1.29027	0.000638249	Nudix hydrolase domain-containing protein
Zm00001eb069640	3085.69	0.751268	0.000664449	GH16 domain-containing protein
Zm00001eb249800	512.316	2.5033	0.000695783	Cortical cell-delineating protein
Zm00001eb003190	1221.68	1.03923	0.000755197	DUF3527 domain protein
Zm00001eb332700	651.99	-1.08501	0.000777128	RING-type E3 ubiquitin transferase, EC 2.3.2.27
Zm00001eb378680	1071.44	1.07654	0.000796955	Putative receptor-like protein kinase family protein
Zm00001eb377790	672.95	1.01554	0.00082337	Ribosome-binding factor A
Zm00001eb122250	2232.17	0.706171	0.000824771	Enhancer of polycomb-like transcription factor protein
Zm00001eb246770	2500.81	-0.786459	0.000852348	La protein 1
Zm00001eb273670	7064.4	-0.614938	0.000881744	60S ribosomal protein L27
Zm00001eb292590	3942.44	0.814663	0.000898655	Glycosyltransferase 2-like domain-containing protein
Zm00001eb053650	2706.39	0.682497	0.000909347	DUF1336 domain containing protein expressed
Zm00001eb433960	2591.32	0.796798	0.000925126	DNA binding activity3
Zm00001eb360670	4773.96	-1.10201	0.000941333	reticulon-like1
Zm00001eb047820	690.926	1.01522	0.000941333	IQ-domain 19 (Orphans transcription factor)
Zm00001eb111320	27.9122	-8.07793	0.000941333	Unknown
Zm00001eb044960	322.461	1.81376	0.000946688	Secretory protein
Zm00001eb312010	845.5	-1.17585	0.000982157	Protein CCC1
Zm00001eb325630	131.93	2.1386	0.00106816	Homeobox-transcription factor 13
Zm00001eb032600	332.494	1.5484	0.00106816	pathogenesis related protein5
Zm00001eb272520	2069.2	0.799031	0.0010945	Lysophospholipid acyltransferase LPEAT2
Zm00001eb265390	329.335	-1.57026	0.00113856	Unknown
Zm00001eb304560	34005.6	0.702592	0.00116541	cellulose synthase8
Zm00001eb158070	565.496	-1.33691	0.00120107	Isocitrate dehydrogenase [NADP], EC 1.1.1.42
Zm00001eb078640	2765.15	-0.670077	0.00120107	Cytochrome b561 and DOMON domain-containing protein
Zm00001eb227760	1268.3	-0.834355	0.00120116	phospholipid transfer protein homolog6
Zm00001eb333490	1066.89	1.0258	0.00124157	rapid alkalinization factor18
Zm00001eb194450	2731.84	1.05941	0.00124157	F-box/kelch-repeat protein SKIP11
Zm00001eb084550	758.428	1.05274	0.00126516	RING-type E3 ligase113
Zm00001eb032280	1007.88	-1.72223	0.00126516	cysteine dioxygenase (EC 1.13.11.20)
Zm00001eb158950	987.485	-1.0762	0.00127148	AB hydrolase-1 domain-containing protein; Catalytic/ hydrolase
Zm00001eb267950	26.8431	-8.02182	0.00130976	Unknown
Zm00001eb016430	23.8448	8.18379	0.00131186	4-alpha-glucanotransferase, EC 2.4.1.25 (Amylomaltase) (Disproportionating enzyme)
Zm00001eb071650	314.106	3.21522	0.00131295	Xyloglucan endotransglucosylase/hydrolase, EC 2.4.1.207
Zm00001eb196920	215.904	1.59881	0.00131354	Unknown
Zm00001eb050910	328.936	-1.69705	0.00131354	IQ-domain 5
Zm00001eb007440	1322.31	-0.823068	0.00133856	Sulfhydryl oxidase (EC 1.8.3.2)
Zm00001eb074930	878.686	1.81762	0.00136081	AP2-EREBP-transcription factor 198
Zm00001eb290230	24.0649	8.19972	0.00136081	DUF223 domain-containing protein
Zm00001eb169480	5968.22	0.701628	0.00136081	Protein LAZY 1, ZmLA1 (Protein CONTROLLING LEAF ANGLE 4, ZmCLA4) (Protein PROSTRATE STEM 1)
Zm00001eb432160	142.456	-1.92289	0.00138391	DNA topoisomerase 2
Zm00001eb429440	1444.62	-1.66709	0.00140327	Putative glycerol-3-phosphate transporter 1
Zm00001eb232970	1003.68	-1.18467	0.00144024	Transducin/WD40 repeat-like superfamily protein
Zm00001eb130380	40.8648	-5.70607	0.0016351	Drought-induced 19
Zm00001eb055410	298.675	1.35163	0.00164293	65-kDa microtubule-associated protein 6
Zm00001eb378730	474.671	1.95666	0.00166757	Oligopeptide transporter 7
Zm00001eb273070	44.5438	5.30206	0.00172727	Oligopeptide transporter-like protein
Zm00001eb011220	261.236	1.41637	0.00178638	Regulator of Vps4 activity in the MVB pathway protein
Zm00001eb347600	2310.56	0.986612	0.00178955	AP2-EREBP-transcription factor 22
Zm00001eb337340	966.376	1.51117	0.00180352	Unknown
Zm00001eb170160	24.9922	-7.91854	0.00186271	Unknown
Zm00001eb090880	28.5179	8.44677	0.00190863	Unknown
Zm00001eb274600	1028.1	0.854303	0.00192138	Core-2/I-branching beta-16-N-acetylglucosaminyltransferase family protein
Zm00001eb249290	165.808	3.0562	0.00192778	Ethylene-responsive transcription factor 1A
Zm00001eb272100	3639.41	0.678697	0.00195994	ATP-dependent zinc metalloprotease FTSH 5 chloroplastic
Zm00001eb256630	908.362	-0.894927	0.00197806	GRAS-transcription factor 90
Zm00001eb366090	113.47	2.10344	0.00200765	gibberellin 20-oxidase5
Zm00001eb055010	301.707	-1.5925	0.00203234	Defective kernel35
Zm00001eb157340	386.663	1.9053	0.00203846	Grx_I1-glutaredoxin subgroup III
Zm00001eb273590	2455.06	0.711223	0.00219216	NADH:ubiquinone reductase (non-electrogenic) (EC 1.6.5.9)
Zm00001eb333330	3395.64	1.23637	0.00220731	TRAM LAG1 and CLN8 (TLC) lipid-sensing domain containing protein
Zm00001eb069310	465.061	-1.43461	0.00220731	Wound induced protein (Wound-responsive family protein)
Zm00001eb366300	67.3166	-2.75825	0.0023511	amino acid/auxin permease55
Zm00001eb360610	3183.14	0.736742	0.00243705	Alpha/beta-Hydrolases superfamily protein (Esterase/lipase/thioesterase)
Zm00001eb228010	749.109	1.04868	0.00243705	Protein kinase domain-containing protein
Zm00001eb232560	1169.34	0.972353	0.00275161	AP2-EREBP-transcription factor 37
Zm00001eb317350	838.589	-0.934747	0.00276217	MTD1
Zm00001eb333980	7721.26	-0.839742	0.00276217	cysteine synthase1
Zm00001eb055490	7589.42	0.796379	0.00277571	glutamate decarboxylase3
Zm00001eb153760	2223.13	-1.06478	0.00282437	Profilin
Zm00001eb347850	954.389	1.59817	0.0029761	HXXXD-type acyl-transferase family protein
Zm00001eb220050	1351.67	1.50762	0.0029761	AAA+ ATPase domain-containing protein
Zm00001eb305230	1582.3	-0.926193	0.0029761	phospholipid transfer protein27
Zm00001eb379070	6454.48	0.794656	0.0029761	Putative cellulose synthase-like family protein
Zm00001eb326780	867.051	-0.884988	0.0029761	Hydroxyproline-rich glycoprotein family protein (Vegetative cell wall protein gp1)
Zm00001eb374970	22.9636	-7.79643	0.00311707	Allantoinase
Zm00001eb228100	169.014	-1.86731	0.00311707	chaperone DNA J4
Zm00001eb199800	10961.1	-0.818458	0.00312933	30S ribosomal protein S8
Zm00001eb272150	641.594	1.06424	0.00314162	Transcription factor bHLH93
Zm00001eb074700	265.582	1.70064	0.00319798	malate dehydrogenase9
Zm00001eb284870	1239.62	0.739169	0.00319798	TATA box-binding protein-associated factor RNA polymerase I subunit B
Zm00001eb267720	1049.67	1.05956	0.00350221	Phospholipid-transporting ATPase (EC 7.6.2.1)
Zm00001eb060190	44.1375	-8.73934	0.00350604	DUF6598 domain-containing protein
Zm00001eb007080	103.749	-2.26393	0.00350604	Ethylene response sensor 1
Zm00001eb141210	818.844	1.05573	0.00356051	armadillo domain protein48
Zm00001eb112190	62.7473	-3.05825	0.00360466	DUF4283 domain-containing protein
Zm00001eb300360	189.074	1.68357	0.00360466	C2C2-YABBY transcription factor (Protein YABBY)
Zm00001eb312330	1228.12	1.28785	0.00362746	Protein kinase superfamily protein
Zm00001eb051030	1105.98	1.20361	0.00367438	Non-specific serine/threonine protein kinase, EC 2.7.11.1
Zm00001eb110970	153.837	-3.16504	0.00380933	Zinc finger protein CONSTANS-LIKE 13
Zm00001eb281490	7646.51	-0.600586	0.00383278	Endoplasmic reticulum transmembrane protein
Zm00001eb373920	802.274	1.17587	0.00387332	DUF1677 family protein
Zm00001eb234530	634.778	1.15058	0.00387656	Premnaspirodiene oxygenase
Zm00001eb054950	3506.34	-0.614909	0.00396584	Ubiquitin conjugating enzyme5
Zm00001eb129360	24112.8	-0.542842	0.00415224	Tubulin beta-2 chain
Zm00001eb139590	20.8525	7.99407	0.00434669	Unknown
Zm00001eb001460	3638.13	-0.565015	0.00462588	NAC domain containing protein 28
Zm00001eb353910	544.136	-2.14773	0.0046454	fasciclin-like arabinogalactan23
Zm00001eb346860	662.153	1.2976	0.0046454	chitinase21
Zm00001eb327780	5680.44	0.583947	0.00491452	SnRK2 serine threonine protein kinase2
Zm00001eb075310	1912.24	0.727168	0.00497279	SH3 domain-containing protein 2
Zm00001eb398250	216.32	1.9359	0.00498428	Putative carboxylesterase 17
Zm00001eb398940	578.721	1.0746	0.0050837	Senescence/dehydration-associated protein-related
Zm00001eb081610	1159.17	1.45661	0.00523539	Lipoxygenase, EC 1.13.11.-
Zm00001eb031150	12407.7	0.548534	0.00539181	Unknown
Zm00001eb110660	182.463	-1.54114	0.00540513	Glycosyltransferase family 61 protein
Zm00001eb378640	2789.18	0.750298	0.00544197	BAG family molecular chaperone regulator 1
Zm00001eb126760	4190.12	-0.878782	0.00544197	Unknown
Zm00001eb253720	612.845	-1.24882	0.00544197	Endoglucanase, EC 3.2.1.4
Zm00001eb058270	396.108	2.01743	0.00547467	Unknown
Zm00001eb149290	86.9819	2.3447	0.00549786	Unknown
Zm00001eb128730	27285	0.754966	0.00551304	Carbohydrate transporter/ sugar porter/ transporter
Zm00001eb003220	10008	0.634552	0.00558404	Unknown
Zm00001eb274520	141.037	-1.80799	0.00571766	Unknown
Zm00001eb290550	1466.06	1.88882	0.00572033	armadillo domain protein14
Zm00001eb111610	468.002	1.36326	0.00578831	Cytochrome P450 714B3
Zm00001eb424650	1007.39	-0.799514	0.00619041	Protein FATTY ACID EXPORT 1 chloroplastic
Zm00001eb046790	2707.63	-0.633184	0.00639597	GS catalytic domain-containing protein
Zm00001eb286300	5841.69	-0.65563	0.00663215	Unknown
Zm00001eb164580	508.312	-1.25964	0.00675388	Putative DUF231 domain containing family protein
Zm00001eb415630	17411.2	0.726085	0.00675819	Trihelix-transcription factor 43
Zm00001eb313460	1125.43	0.993924	0.00678888	Senescence associated protein (Senescence-associated protein DH) (Tetraspanin-7)
Zm00001eb218760	495.026	2.16376	0.00680656	Patatin (EC 3.1.1.-)
Zm00001eb387070	16078.9	-0.710389	0.00689152	lipid transfer protein2
Zm00001eb256650	2553.7	-0.891395	0.00703361	CCAAT-HAP2-transcription factor 213
Zm00001eb398970	2880.18	0.875389	0.00704121	Unknown
Zm00001eb244120	11594.6	0.486284	0.00708281	Chloride channel protein
Zm00001eb442290	31.3582	-4.19374	0.00710915	Endonuclease V
Zm00001eb111730	3031.87	-0.62071	0.00710915	SNARE-like superfamily protein (Trafficking protein particle complex protein 2)
Zm00001eb215970	50.8729	-3.06514	0.00737297	Protein kinase domain-containing protein
Zm00001eb219040	1648.6	1.49997	0.00737498	gibberellin 20-oxidase4
Zm00001eb180150	655.318	-1.04176	0.00738666	phospholipase D (EC 3.1.4.4)
Zm00001eb110670	54.8548	-4.76225	0.00738666	Unknown
Zm00001eb040140	2136.14	-1.17675	0.00743192	Chaperone protein dnaJ 11 chloroplastic
Zm00001eb012040	1932.71	0.908639	0.00753853	Protein-serine/threonine phosphatase, EC 3.1.3.16
Zm00001eb202910	28694.4	-0.711382	0.00755775	ribosomal protein S27
Zm00001eb400580	1679.16	-0.663812	0.00756307	Mitochondrial ribosomal protein L51/S25/CI-B8 family protein
Zm00001eb053010	5127.13	0.729874	0.00764231	C2 NT-type domain-containing protein
Zm00001eb112150	83.0918	-2.4062	0.00764617	nucleobase:cation symporter8
Zm00001eb148830	22421.9	-0.582702	0.00775406	40S ribosomal protein S23 (40S ribosomal protein S23-2)
Zm00001eb265890	50218.3	0.812382	0.00775455	Dirigent protein
Zm00001eb121070	1341.64	1.07324	0.00778027	Unknown
Zm00001eb053330	9170.19	-0.717486	0.00808131	Cox19-like CHCH family protein (p8MTCP1)
Zm00001eb122110	4515.98	0.839321	0.00810241	Gigantea2
Zm00001eb218860	901.32	1.0712	0.00820868	Aux/IAA-transcription factor 22
Zm00001eb111740	2064.99	0.827588	0.00827249	Calmodulin-7
Zm00001eb142200	737.654	1.50288	0.00828602	Protein SRC2-like protein
Zm00001eb003230	2618.77	0.901583	0.00830168	Cytochrome P450 family 96 subfamily A polypeptide 1
Zm00001eb289630	877.359	-1.08576	0.00834546	Laccase, EC 1.10.3.2 (Benzenediol:oxygen oxidoreductase) (Diphenol oxidase) (Urishiol oxidase)
Zm00001eb003010	4007.68	0.65542	0.00845251	Protein-serine/threonine phosphatase, EC 3.1.3.16
Zm00001eb230930	9496.45	-0.968853	0.00850076	Pentatricopeptide (PPR) repeat-containing protein-like
Zm00001eb051970	272.521	2.36437	0.00851409	Hexosyltransferase, EC 2.4.1.-
Zm00001eb250560	258.433	1.2931	0.00855319	Dehydration-responsive element-binding protein 1A
Zm00001eb123690	3144.52	0.589851	0.00913469	Cell Number Regulator8
Zm00001eb073550	177.253	3.30369	0.00922463	AP2-EREBP-transcription factor 105
Zm00001eb323070	1903.5	1.93593	0.00925123	PRAS-rich protein
Zm00001eb104130	163.207	1.67833	0.00935012	small auxin up RNA29
Zm00001eb271540	1380.34	0.747033	0.00935882	Protein kinase superfamily protein
Zm00001eb039590	4061.57	-0.710874	0.00948872	Histidine-containing phosphotransfer protein
Zm00001eb325230	10858.6	-0.568937	0.00948964	Tubulin alpha-6 chain (Alpha-6-tubulin)
Zm00001eb071190	1412.93	1.33902	0.00949011	AP2-EREBP transcription factor (Ethylene-responsive transcription factor 4)
Zm00001eb266960	1956.01	1.09005	0.00949011	RING-type E3 ubiquitin transferase, EC 2.3.2.27
Zm00001eb245670	2572.67	-0.726938	0.00956925	Unknown
Zm00001eb074660	98.8972	1.99814	0.00956925	Putative aquaporin TIP2-2
Zm00001eb053710	1487.71	-0.747279	0.00975543	Leaf permease1
Zm00001eb313520	43.9914	3.15222	0.0098335	BHLH domain-containing protein
Zm00001eb367440	25.566	-7.95101	0.0098335	Chromatin assembly factor 1 subunit FAS1
Zm00001eb312560	16399.6	-0.651311	0.0100158	60S ribosomal protein L34 (60S ribosomal protein L34-3)
Zm00001eb351330	15169.6	-0.738472	0.0100941	60S ribosomal protein L36
Zm00001eb314950	753.678	-1.05119	0.0101554	Polcalcin Jun o 2
Zm00001eb052800	653.169	-1.10372	0.0106408	Co-chaperone protein p23
Zm00001eb361840	1814.72	-0.922154	0.0107254	HVA22-like protein
Zm00001eb053460	3330.82	0.621995	0.0107304	Zinc finger CCCH domain-containing protein 33
Zm00001eb405770	613.676	0.958268	0.0107304	Os01g0112866-like protein
Zm00001eb283340	5909.21	-0.57651	0.0108631	NADH-ubiquinone oxidoreductase 6
Zm00001eb009550	1300.16	0.976812	0.0109593	Homeobox-transcription factor 45
Zm00001eb269640	117.768	-2.51903	0.0112201	Peptidyl-prolyl cis-trans isomerase, PPIase, EC 5.2.1.8
Zm00001eb397730	6405.23	0.647954	0.011267	Unknown
Zm00001eb221280	980.722	-0.82875	0.0113839	Cytochrome P450 86B1
Zm00001eb271440	6971.35	0.72317	0.011413	Harpin-induced protein (Late embryogenesis abundant protein group 2)
Zm00001eb205690	1049.79	0.940802	0.011707	Unknown
Zm00001eb272770	3391.95	0.550976	0.0117595	Tetratricopeptide repeat (TPR)-like superfamily protein
Zm00001eb377770	134.118	-1.97302	0.0118355	GDP-mannose 4,6-dehydratase, EC 4.2.1.47
Zm00001eb013330	19.5389	-7.56321	0.0118355	Unknown
Zm00001eb051950	12409.2	0.987918	0.0121142	Hydroxymethylpyrimidine phosphate synthase1
Zm00001eb371110	418.293	1.2074	0.0121528	Unknown
Zm00001eb354630	18.0524	-7.44928	0.0122605	Unknown
Zm00001eb056940	7052.68	0.520546	0.0123868	Protein SPIRRIG
Zm00001eb038350	3306.65	-0.669575	0.0124624	Impact N-terminal domain-containing protein
Zm00001eb002070	1640.05	-0.686078	0.0125446	Hexosyltransferase, EC 2.4.1.-
Zm00001eb057810	72343.9	-0.573142	0.0128913	UDP-glucose 6-dehydrogenase, EC 1.1.1.22
Zm00001eb003020	5367.87	0.507849	0.0128913	protein phosphatase homolog97
Zm00001eb007860	29074.5	-0.458822	0.01304	40S ribosomal protein S3a
Zm00001eb117180	13366.5	0.800642	0.0133458	Cylicin-1
Zm00001eb054760	351.452	1.57803	0.0136893	Unknown
Zm00001eb108530	4387.84	-0.543653	0.0137852	plasmodesmata callose binding protein16
Zm00001eb271010	646.522	0.970528	0.0138562	Unknown
Zm00001eb263200	2138.47	-0.616224	0.0138594	VWFA domain-containing protein
Zm00001eb378690	5100.19	0.517378	0.0138594	Putative transcriptional regulator SLK2
Zm00001eb434050	824.268	0.851211	0.0139514	Unknown
Zm00001eb013450	1126.72	1.21763	0.014017	Protein-serine/threonine phosphatase, EC 3.1.3.16
Zm00001eb308670	5365.56	0.961174	0.0143804	heavy metal-associated isoprenylated plant protein51
Zm00001eb314690	856.306	0.770425	0.0144146	Peptidase/ serine-type peptidase (Thylakoidal processing peptidase 1 chloroplastic)
Zm00001eb124750	11709.5	-0.536772	0.0144158	Ribosomal protein L26
Zm00001eb231420	239.921	1.45145	0.0144158	Cyclin-T1-3
Zm00001eb210720	7042.09	-0.55372	0.0144487	26S proteasome non-ATPase regulatory subunit 12 homolog B
Zm00001eb090910	4697.14	0.665058	0.0144487	phospholipid transfer protein21
Zm00001eb162710	117.237	1.92836	0.0144847	SPX domain-containing protein 3
Zm00001eb218250	407.898	1.92794	0.0148968	Cation/calcium exchanger 2
Zm00001eb128000	1305.27	1.95816	0.0149073	NAC-transcription factor 66
Zm00001eb271420	4572.82	-0.740714	0.0149758	Peptidase S9 prolyl oligopeptidase catalytic domain-containing protein
Zm00001eb440490	609.174	1.22091	0.0151071	Unknown
Zm00001eb011860	555.577	-1.12978	0.0151071	U-box domain-containing protein
Zm00001eb389010	269.994	-1.37523	0.0151399	RING-type domain-containing protein
Zm00001eb016250	748.939	1.84257	0.0151399	Fumarate hydratase, EC 4.2.1.2
Zm00001eb253370	853.255	1.11979	0.0151535	Basic leucine-zipper 58
Zm00001eb066680	5061.11	0.604602	0.0151535	polyamine oxidase6
Zm00001eb012790	1803.65	-0.657535	0.0152982	Protein binding protein
Zm00001eb320980	15374.6	-0.494409	0.0154153	Ribosomal protein L14e domain-containing protein
Zm00001eb229490	2254.91	-0.575442	0.0156434	RING-H2 finger protein ATL79
Zm00001eb423250	200.32	-2.93117	0.0156434	ATP-dependent DNA helicase, EC 3.6.4.12
Zm00001eb142170	500.449	1.16809	0.0156434	PsbP domain-containing protein 7 chloroplastic
Zm00001eb176590	485.708	1.02144	0.015671	Histone H3 K4-specific methyltransferase SET7/9 family protein
Zm00001eb345470	24.9606	-7.91709	0.0157293	Drought-induced 19
Zm00001eb111670	689.044	1.29481	0.015878	Hydroxyproline-rich glycoprotein family protein
Zm00001eb069130	20025.6	-0.493237	0.0161043	UBP1-associated protein 2A
Zm00001eb202040	1118.78	0.894546	0.0168151	Lipase-like PAD4
Zm00001eb043450	1418.15	-0.804575	0.0169884	DUF538 family protein
Zm00001eb427750	327.906	1.17897	0.0169884	Eukaryotic translation initiation factor 4G
Zm00001eb189300	578.23	-1.5764	0.0169884	Pollen-specific arabinogalacta protein BAN102
Zm00001eb119760	24.3062	-7.87877	0.0171047	Bidirectional sugar transporter SWEET
Zm00001eb293830	775.63	0.912397	0.0173843	DNA-binding WRKY
Zm00001eb397140	329.994	-1.23302	0.0175659	Putative RNA-binding protein ARP1
Zm00001eb324490	750.317	-0.935479	0.0176354	Unknown
Zm00001eb057290	1021.52	-0.99456	0.0176595	Tubulin beta chain
Zm00001eb206810	2848.78	-0.542964	0.0176623	Sm protein F
Zm00001eb332710	1771.56	-0.628675	0.0176866	Histidine biosynthesis protein hisIE
Zm00001eb043650	9314.04	0.593563	0.0177809	tasselless1
Zm00001eb409460	698.364	-0.998738	0.0178916	MADS-transcription factor 34
Zm00001eb330470	22624.3	-0.445398	0.0179611	60S ribosomal protein L22-2
Zm00001eb421880	212.774	-1.28974	0.0181242	Purple acid phosphatase, EC 3.1.3.2
Zm00001eb129760	1636.64	0.673316	0.0182656	Unknown
Zm00001eb149310	588.202	0.860731	0.0182656	PLAC8 family protein
Zm00001eb148280	946.375	-0.885344	0.0185766	Laccase, EC 1.10.3.2 (Benzenediol:oxygen oxidoreductase) (Diphenol oxidase) (Urishiol oxidase)
Zm00001eb055110	2086.86	-0.648876	0.0185766	RNA-binding (RRM/RBD/RNP motifs) family protein
Zm00001eb329960	61826.8	-0.496194	0.0187575	elongation factor 1-beta1
Zm00001eb150420	38027.2	-0.443447	0.0188227	wilted2
Zm00001eb257390	587.326	0.932995	0.0190991	Unknown
Zm00001eb072290	3894.66	-0.709663	0.0191964	Unknown
Zm00001eb112990	486.419	-1.15152	0.0194782	GDSL esterase/lipase
Zm00001eb284170	3301.59	0.883529	0.0194782	Grx_C15-glutaredoxin subgroup III
Zm00001eb014960	1146.12	0.736668	0.0194782	Chloroplast protein HCF243
Zm00001eb296060	6223.49	0.942804	0.0194782	Mitogen-activated protein kinase, EC 2.7.11.24
Zm00001eb044210	806.633	0.801342	0.0194782	glutamyl-tRNA reductase3
Zm00001eb055040	94.4081	-2.23954	0.0194782	Unknown
Zm00001eb174480	4593.05	-0.473273	0.0196432	Transmembrane protein 18
Zm00001eb016230	160.718	2.21581	0.019834	alanine--glyoxylate aminotransferase1
Zm00001eb111780	75.2025	-2.67737	0.0199336	VQ motif-transcription factor16
Zm00001eb149720	5800.9	-0.476665	0.0201059	PIN-formed protein14 (Putative auxin efflux carrier-like protein PINY)
Zm00001eb128620	5320.14	0.93463	0.0201059	peroxidase38
Zm00001eb066370	4066.24	0.580322	0.0201059	RING-type E3 ligase88)
Zm00001eb272560	2144.8	-0.653301	0.0201059	Pre-mRNA-splicing factor SYF2
Zm00001eb355540	14090.9	0.427762	0.0202196	dehydroascorbate reductase like1
Zm00001eb163480	1145.71	-0.716771	0.020255	CBL-interacting kinase
Zm00001eb045340	282.191	-1.15284	0.0204204	cytochrome P450 44
Zm00001eb410730	4328.43	-0.583182	0.0206651	Histone H2A
Zm00001eb085430	5175.72	-0.570233	0.0206651	Unknown
Zm00001eb374170	146.766	2.39903	0.0207624	Zinc finger nuclease2
Zm00001eb046450	32.7329	4.11113	0.0207858	Unknown
Zm00001eb361850	56.2059	-4.37972	0.0209527	HVA22-like protein f
Zm00001eb171050	1173.11	1.93011		AP2-EREBP-transcription factor 209
Zm00001eb041030	284.952	1.3726	0.0212079	Unknown
Zm00001eb035770	9392.62	-0.692102	0.0214173	40S ribosomal protein S27a
Zm00001eb268880	3095.77	0.524604	0.0214173	RING/FYVE/PHD zinc finger superfamily protein
Zm00001eb145720	1311.01	1.11814	0.0214266	Protein kinase domain-containing protein
Zm00001eb270010	177.373	-1.51579	0.0214473	NADH dehydrogenase (Ubiquinone) complex I, assembly factor 6
Zm00001eb143700	1880.24	0.594757	0.0214473	ABC transporter domain-containing protein
Zm00001eb157400	18078.3	-0.509515	0.0214541	60S ribosomal protein L18a
Zm00001eb273330	43.6985	4.57928	0.0215538	Replication protein A 32 kDa subunit A
Zm00001eb333250	34.0019	-3.41406	0.0219513	Unknown
Zm00001eb185600	20.5799	-7.63799	0.0220077	Putative GEM-like protein 8
Zm00001eb306350	6577.25	0.581801	0.0221288	Beta expansin4 (Beta-expansin 4)
Zm00001eb041780	27441.7	-0.421498	0.0221288	14-3-3-like protein (14-3-3-like protein GF14 nu)
Zm00001eb046170	97.8946	2.05202	0.022279	Protein NRT1/ PTR FAMILY 5.2
Zm00001eb290300	2545.32	0.569672	0.0223412	Exocyst subunit Exo70 family protein
Zm00001eb365210	3830.82	-0.483985	0.0230124	ceramide glucosyltransferase (EC 2.4.1.80)
Zm00001eb309110	1071.03	-0.894668	0.0230545	Fasciclin-like arabinogalactan protein 2 (Fasciclin-like arabinogalactan protein 8)
Zm00001eb012020	5249.32	0.908724	0.0230545	mannose-1-phosphate guanylyltransferase (EC 2.7.7.13)
Zm00001eb050710	425.775	1.66832	0.0231903	Patatin, EC 3.1.1.-
Zm00001eb320870	6192.73	-0.69688	0.0232028	HMG-transcription factor 13
Zm00001eb248690	235.538	1.47845	0.0232028	small auxin up RNA55
Zm00001eb144000	2511.45	0.690625	0.0232083	RING-type E3 ubiquitin transferase, EC 2.3.2.27
Zm00001eb266290	904.803	-0.86171	0.0233788	Legumin-like protein (RmlC-like cupins superfamily protein)
Zm00001eb156470	674.95	1.17519	0.0234603	DUF4228 domain protein
Zm00001eb364750	7331.91	-0.546604	0.0235955	Glycine-rich RNA-binding protein 2 (RNA-binding (RRM/RBD/RNP motifs) family protein)
Zm00001eb366950	1010.13	-0.683398	0.0236517	Sialyltransferase-like protein
Zm00001eb271490	1619.35	0.641998	0.0237069	Histone-lysine N-methyltransferase EZ1, EC 2.1.1.356 (Enhancer of zeste protein 1)
Zm00001eb390480	1093.72	-0.716323	0.0238877	Abscisic acid receptor PYR1 (Pyrabactin resistance-like protein)
Zm00001eb272600	488.488	0.900703	0.0238877	Glycosyltransferase family protein 28
Zm00001eb150130	2206.59	0.663521	0.0238984	Ulp1 protease family C-terminal catalytic domain containing protein expressed
Zm00001eb191380	2748.01	-0.725201	0.0240753	Putative voltage-gated potassium channel subunit beta (Voltage-gated potassium channel beta subunit)
Zm00001eb125990	1830.36	0.773762	0.0241036	CDP-diacylglycerol--serine O-phosphatidyltransferase (EC 2.7.8.8) (Phosphatidylserine synthase)
Zm00001eb330380	22512.9	0.608383	0.0241036	protein arginine methyltransferase3
Zm00001eb401210	4464.68	0.548469	0.0241036	GRAS-transcription factor 45
Zm00001eb145950	10040.9	-0.462628	0.0241036	RNA-binding (RRM/RBD/RNP motifs) family protein
Zm00001eb002200	616.254	1.19042	0.0241036	RING-H2 finger protein ATL80
Zm00001eb077160	118.477	-1.78064	0.0242379	Senescence regulator
Zm00001eb012580	56716.4	-0.424236	0.0244423	dTDP-glucose dehydratase homolog csu219
Zm00001eb178140	12311	-0.575574	0.0244472	60S ribosomal protein L7-1 (60S ribosomal protein L7-2)
Zm00001eb290370	1979.52	-1.00437	0.0244664	Putative aminotransferase class III superfamily protein
Zm00001eb006610	2027.39	0.713289	0.0250331	F-box protein FBX14
Zm00001eb412280	244.259	1.31249	0.0250488	Unknown
Zm00001eb290460	1339.37	-0.889816	0.0251258	Putative aminotransferase class III superfamily protein
Zm00001eb310260	721.789	1.1153	0.0251672	WRKY74-superfamily of TFs having WRKY and zinc finger domains
Zm00001eb308000	5802.77	-0.556538	0.0251672	Polyadenylate-binding protein, PABP
Zm00001eb285360	1393.27	0.906922	0.0251672	Dehydrin DHN1 (RAB17 protein)
Zm00001eb191940	7839.75	0.595803	0.0253601	C2C2-GATA-transcription factor 4
Zm00001eb107050	1067.18	-0.665866	0.0255758	Unknown
Zm00001eb056450	42613.6	0.443989	0.026133	cystathionine beta synthase domain protein1
Zm00001eb244650	3913.07	0.528925	0.0265476	opaque18
Zm00001eb074730	568.786	1.16912	0.0265476	AP2-EREBP-transcription factor 6
Zm00001eb311230	1114.79	1.96295	0.0265476	Trehalose 6-phosphate phosphatase, EC 3.1.3.12
Zm00001eb120230	425.955	-1.18304	0.0265726	Unknown
Zm00001eb126900	26306	0.418198	0.0266147	Hydroxyproline-rich glycoprotein family protein
Zm00001eb210850	6688.51	-0.471906	0.0277244	DNA-directed RNA polymerases I, II, and III 17.1 kDa polypeptide (DNA-directed RNA polymerases II IV and V subunit 8B)
Zm00001eb351700	6402.63	-0.575231	0.0277257	Histone H4
Zm00001eb242940	901.587	0.836731	0.0277331	Pectinesterase inhibitor domain containing protein
Zm00001eb328320	3910.03	-0.488772	0.0277331	Putative mannan synthase 7
Zm00001eb421410	374.813	1.18901	0.0278863	Unknown
Zm00001eb019570	223.007	-1.53194	0.0279579	Ids4-like protein
Zm00001eb145500	5295.25	0.457038	0.0281087	TPX2 (Targeting protein for Xklp2) protein family
Zm00001eb202140	3013.2	0.690301	0.0285219	Homeobox-transcription factor 6
Zm00001eb215300	1369.25	-0.605841	0.0287008	ELYS-like domain-containing protein
Zm00001eb360960	2385.12	-0.630183	0.0287207	Plasma membrane associated protein
Zm00001eb078110	1976.38	0.646017	0.0290782	Calcium-binding EF hand family protein
Zm00001eb057840	6245.02	0.494014	0.0293257	Alpha-1,4 glucan phosphorylase, EC 2.4.1.1
Zm00001eb134520	691.6	0.810146	0.0293257	Putative axial regulator YABBY 2
Zm00001eb068880	2153.59	0.689263	0.0296468	multidrug resistance associated protein23
Zm00001eb013180	1657.29	-0.760808	0.0299235	Glycosyltransferases (EC 2.4.-.-)
Zm00001eb188540	2417.78	-0.549888	0.0301874	RING-box protein 1a (Ring-box protein1)
Zm00001eb441450	5235.88	0.717449	0.0303709	Unknown
Zm00001eb218960	2841.48	-0.746303	0.0304156	Cytochrome P450 family 87 subfamily A polypeptide 2
Zm00001eb274430	728.719	0.768242	0.0304156	tRNA pseudouridine synthase, EC 5.4.99.12
Zm00001eb047280	6870.95	0.774214	0.0304163	heavy metal-associated isoprenylated plant protein9
Zm00001eb363850	1605.63	-0.57555	0.0313381	beta-1,4-xylosyltransferase6
Zm00001eb367110	171.948	3.15983	0.0313381	Nematode resistance protein-like HSPRO2
Zm00001eb356290	669.131	-0.913142	0.0316237	Unknown
Zm00001eb261920	144.65	-2.78897	0.0316365	Ureide permease 5
Zm00001eb332770	3444.41	-0.853709	0.0316488	Mitochondrial import receptor subunit TOM40-1
Zm00001eb162680	1257.11	0.84182	0.0316595	MYB-transcription factor 27
Zm00001eb043930	344.217	-1.34366	0.0317581	Aspergillus nuclease S1 (EC 3.1.30.1)
Zm00001eb396920	1173.69	0.632196	0.0323402	Tetratricopeptide repeat (TPR)-like superfamily protein
Zm00001eb022630	560.871	-1.49351	0.0324032	NEP1-interacting protein-like 1
Zm00001eb340140	192.739	-1.52457	0.0325896	AP2-EREBP-transcription factor 148
Zm00001eb035030	417.264	-1.39353	0.0326086	SBP-domain protein 5
Zm00001eb079790	134.438	1.73593	0.0327336	dioxygenase for auxin oxidation1
Zm00001eb368580	1030.52	-0.696485	0.0327412	laccase22
Zm00001eb074520	1265.59	-0.806736	0.0330634	Glucuronosyltransferase PGSIP7
Zm00001eb299820	506.168	-0.977951	0.0331288	Verprolin
Zm00001eb112430	680.934	-0.770125	0.0333576	Zea mays ARGOS homolog3
Zm00001eb132420	4068.02	0.51844	0.0333576	Protein LNK2
Zm00001eb261840	28390.2	-0.616676	0.0342992	60S acidic ribosomal protein P0
Zm00001eb289580	249.355	-1.20214	0.0344372	Glycerol-3-phosphate acyltransferase 5
Zm00001eb055400	357.681	1.46521	0.034713	Unknown
Zm00001eb419790	6348.87	-0.829761	0.0349168	ascorbate peroxidase6
Zm00001eb005530	4624.73	0.500721	0.0350927	Kelch motif family protein
Zm00001eb189090	3455.73	-0.501696	0.035543	RNA polymerase Rpb4/RPC9 core domain-containing protein
Zm00001eb104160	112.533	1.62128	0.035543	small auxin up RNA31
Zm00001eb015800	3048.45	1.35097	0.035543	Calcium-binding protein CML42
Zm00001eb233930	229	1.94195	0.035543	Heptahelical transmembrane protein 2
Zm00001eb004530	474.717	-1.42749	0.035543	DUF1677 family protein
Zm00001eb370920	2523.73	-0.736128	0.035543	proline-rich extensin-like receptor kinase10
Zm00001eb255160	2977.62	0.878442	0.035543	AP2 domain-containing protein
Zm00001eb245690	2506.93	0.658412	0.035543	Serine/threonine-protein kinase Nek4
Zm00001eb272410	775.062	0.860904	0.035663	calcium dependent protein kinase13
Zm00001eb104630	533.233	1.15026	0.035663	Eukaryotic aspartyl protease family protein
Zm00001eb226450	848.071	1.85981	0.035663	xyloglucan endo-transglycosylase/hydrolase5
Zm00001eb177450	19723.4	0.435578	0.035663	Sucrose-phosphate synthase, EC 2.4.1.14
Zm00001eb130220	10127.4	-0.661949	0.035663	60S ribosomal protein L29
Zm00001eb075320	2337.25	0.671483	0.0356987	C2C2-GATA-transcription factor 11
Zm00001eb075130	172.15	1.34223	0.0357291	Cyclin
Zm00001eb070460	994.159	1.28152	0.0364056	Protein kinase superfamily protein
Zm00001eb418860	2474.52	-0.602693	0.0365955	Unknown
Zm00001eb065660	652.642	1.33501	0.0369286	Unknown
Zm00001eb269450	1795.36	0.669119	0.0369766	oligopeptide transporter7
Zm00001eb228160	1985.49	1.10353	0.0370618	physical impedance induced protein2
Zm00001eb416700	34.5837	-4.4954	0.0373865	tryptophan decarboxylase1
Zm00001eb347180	392.124	2.91248	0.0373865	Polcalcin Jun o 2
Zm00001eb387920	22112.8	0.389554	0.0377331	NAD-dependent epimerase/dehydratase domain-containing protein
Zm00001eb089560	1076.1	-0.626456	0.0377331	Unknown
Zm00001eb237880	1116.83	-0.787726	0.0377331	AGP16
Zm00001eb224520	8282.01	-0.486183	0.0377848	60S ribosomal protein L27
Zm00001eb031890	7294.78	0.569705	0.038666	Unknown
Zm00001eb390190	32323.8	-0.417758	0.0401573	Tubulin beta chain
Zm00001eb308350	8190.65	0.424251	0.0404367	Auxin transport protein BIG
Zm00001eb000840	5685.18	-0.560357	0.0410814	Remorin
Zm00001eb092660	564.604	0.784123	0.0411708	Unknown
Zm00001eb217480	477.869	-1.18812	0.0414532	knotted related homeobox10
Zm00001eb127940	539.13	0.896774	0.0414532	p-loop containing nucleoside triphosphate hydrolase superfamily protein
Zm00001eb054920	111.874	-3.44284	0.0414532	Zinc-finger domain of monoamine-oxidase A repressor R1
Zm00001eb352180	12835.7	-0.506189	0.0415292	60S ribosomal protein L24
Zm00001eb073730	450.166	0.993165	0.0424282	Unknown
Zm00001eb021270	2335.86	0.63836	0.0426758	Trehalase, EC 3.2.1.28 (Alpha-trehalose glucohydrolase)
Zm00001eb019230	4149.93	-0.64489	0.042739	Ribosomal protein L37
Zm00001eb036530	15231.7	-0.401369	0.042739	ribosomal protein L17c
Zm00001eb187730	1528.59	-0.601369	0.042739	PLATZ transcription factor (PLATZ transcription factor family protein)
Zm00001eb123970	622.443	0.849919	0.0428572	Pentatricopeptide repeat-containing protein
Zm00001eb003930	11821.1	-0.486537	0.0428572	HR-like lesion-inducing protein-related (Nicotiana lesion-inducing like)
Zm00001eb366830	130.794	-1.74808	0.0429622	Unknown
Zm00001eb333150	37.4172	-3.17526	0.0432963	Serpin-Z1
Zm00001eb169960	391.828	-0.904964	0.0434713	Putative membrane lipoprotein
Zm00001eb127040	3413.43	-0.774638	0.0435625	Unknown
Zm00001eb439550	76.8569	4.2788	0.0436302	Unknown
Zm00001eb288130	1029.6	0.926159	0.0437459	brassinosteroid insensitive1-associated receptor kinase 4
Zm00001eb028750	2869.76	0.736934	0.0439267	Unknown
Zm00001eb136330	541.487	0.809103	0.0439267	Transmembrane amino acid transporter family protein
Zm00001eb072900	112.006	-1.76628	0.0439267	Unknown
Zm00001eb316990	12224	0.639856	0.0443963	Proton pump-interactor 1
Zm00001eb087160	42.9094	-5.42016	0.0443963	Dirigent protein
Zm00001eb404020	12521.2	0.452627	0.0443963	Major Facilitator family protein (Major Facilitator superfamily protein)
Zm00001eb077720	3962.92	0.579826	0.0445938	Protein root UVB sensitive 2 chloroplastic
Zm00001eb372410	1948.58	-0.548467	0.0447	DCD (Development and Cell Death) domain protein
Zm00001eb332990	2354.97	1.009	0.0448004	peroxidase95
Zm00001eb352580	5109.61	0.722753	0.0449999	Ethylene-responsive transcription factor 4
Zm00001eb357500	3263.71	0.635196	0.0451009	AMP-activated protein kinase glycogen-binding domain-containing protein
Zm00001eb318890	165.166	4.0081	0.0451009	AP2-EREBP-transcription factor 36
Zm00001eb144980	346.517	1.40418	0.0453877	Putative metallophosphoesterase
Zm00001eb213110	489.572	-0.86427	0.0455573	Bifunctional inhibitor/lipid-transfer protein/seed storage 2S albumin superfamily protein
Zm00001eb205630	8599.9	-0.498639	0.0457864	ribosomal protein S8 homolog
Zm00001eb176800	963.291	-0.932006	0.0457864	Glucose-1-phosphate adenylyltransferase, EC 2.7.7.27 (ADP-glucose pyrophosphorylase)
Zm00001eb433890	908.701	-0.753412	0.0457974	Tetraspanin-19
Zm00001eb006770	7346.23	-0.611673	0.0458697	Alcohol dehydrogenase-like 2
Zm00001eb059850	3228.13	-0.46064	0.0460651	Ferredoxin--NADP reductase, chloroplastic, FNR, EC 1.18.1.2
Zm00001eb369150	19496.3	-0.452282	0.0462156	ADP-ribosylation factor A1F
Zm00001eb149730	22978.4	-0.379633	0.0463681	Phosphoglycerate mutase (2,3-diphosphoglycerate-independent), EC 5.4.2.12
Zm00001eb156800	806.703	0.857481	0.0464953	Metal ion binding protein
Zm00001eb103200	2061.14	0.612698	0.0466586	NC domain-containing protein-related
Zm00001eb241550	17592.2	-0.52765	0.0466586	60S ribosomal protein L35 (60S ribosomal protein L35-1)
Zm00001eb399480	1661.41	0.551497	0.0469839	RING-type E3 ubiquitin transferase, EC 2.3.2.27
Zm00001eb076780	2197.75	-0.49782	0.0477446	ammonium transporter4
Zm00001eb099480	2211.55	-0.527767	0.0478212	Golgi SNAP receptor complex member 1
Zm00001eb168730	2422.52	0.485668	0.0479141	mitogen-activated protein kinase kinase kinase1
Zm00001eb324690	1723.9	0.568331	0.0479713	calcium dependent protein kinase19
Zm00001eb040730	2350.74	0.573511	0.0481523	FCS-like zinc finger3
Zm00001eb219510	1789.22	-0.595373	0.0481523	30S ribosomal protein S19, chloroplastic
Zm00001eb002270	5057.29	0.638366	0.0481523	Glyceraldehyde-3-phosphate dehydrogenase, EC 1.2.1.-
Zm00001eb213610	4295.37	-0.458818	0.0481523	Tubulin beta chain
Zm00001eb242480	151.699	1.3846	0.0482936	HSF-transcription factor 6
Zm00001eb248070	3342.54	-0.553711	0.0482936	Replication protein A C-terminal domain-containing protein
Zm00001eb360010	922.066	0.636975	0.048501	Drought-induced 19
Zm00001eb275570	1279.94	-0.569033	0.0497724	Nudix hydrolase 10

## Sheet: Table.S6
Supplement Table 6. GO enrichment results of differentially expressed genes in nodes samples.
Class	GO_Name	GO_ID	GO_Level	P_value	EnrichmentScore	HitsGenesCountsInSelectedSet	HitsGenesCountsInBackground	AllGenesCountsInSelectedSet	AllGenesCountsInBackground	GenesOfSelectedSetInGOterm	corrected p-value(BH method)
Molecular function	DNA-binding transcription factor activity	GO:0003700	3	0.00189803	1.95673	22	1692	159	23928	Zm00001eb012080,Zm00001eb318910,Zm00001eb214950,Zm00001eb370810,Zm00001eb239380,Zm00001eb272490,Zm00001eb330990,Zm00001eb214740,Zm00001eb007000,Zm00001eb269420,Zm00001eb377500,Zm00001eb253370,Zm00001eb399090,Zm00001eb270270,Zm00001eb193550,Zm00001eb187190,Zm00001eb413930,Zm00001eb002310,Zm00001eb074730,Zm00001eb269110,Zm00001eb073550,Zm00001eb125120,	0.300838
Molecular function	transcription regulator activity	GO:0140110	2	0.00380391	1.81695	23	1905	159	23928	Zm00001eb012080,Zm00001eb318910,Zm00001eb386040,Zm00001eb214950,Zm00001eb370810,Zm00001eb239380,Zm00001eb272490,Zm00001eb330990,Zm00001eb214740,Zm00001eb007000,Zm00001eb269420,Zm00001eb377500,Zm00001eb253370,Zm00001eb399090,Zm00001eb270270,Zm00001eb193550,Zm00001eb187190,Zm00001eb413930,Zm00001eb002310,Zm00001eb074730,Zm00001eb269110,Zm00001eb073550,Zm00001eb125120,	0.172263
Molecular function	DNA binding	GO:0003677	5	0.0203319	1.41893	34	3606	159	23928	Zm00001eb012080,Zm00001eb318910,Zm00001eb051350,Zm00001eb386040,Zm00001eb214950,Zm00001eb370810,Zm00001eb273330,Zm00001eb239380,Zm00001eb075100,Zm00001eb272490,Zm00001eb273580,Zm00001eb198880,Zm00001eb330990,Zm00001eb273350,Zm00001eb214740,Zm00001eb007000,Zm00001eb269420,Zm00001eb121860,Zm00001eb377500,Zm00001eb253370,Zm00001eb399090,Zm00001eb270270,Zm00001eb111570,Zm00001eb324660,Zm00001eb193550…	0.32226
Biological process	response to stress	GO:0006950	3	0.00173968	1.62754	36	3477	145	22793	Zm00001eb012080,Zm00001eb231980,Zm00001eb417550,Zm00001eb386040,Zm00001eb012510,Zm00001eb410380,Zm00001eb002390,Zm00001eb319370,Zm00001eb370810,Zm00001eb273330,Zm00001eb303190,Zm00001eb239380,Zm00001eb442290,Zm00001eb184830,Zm00001eb258520,Zm00001eb110860,Zm00001eb121860,Zm00001eb270380,Zm00001eb051840,Zm00001eb399090,Zm00001eb002690,Zm00001eb274520,Zm00001eb193550,Zm00001eb187190,Zm00001eb274510…	0.573513
Biological process	cellular response to stress	GO:0033554	4	0.00877958	1.98476	15	1188	145	22793	Zm00001eb012510,Zm00001eb273330,Zm00001eb239380,Zm00001eb442290,Zm00001eb184830,Zm00001eb258520,Zm00001eb110860,Zm00001eb121860,Zm00001eb270380,Zm00001eb051840,Zm00001eb274520,Zm00001eb274510,Zm00001eb274410,Zm00001eb013190,Zm00001eb275140,	0.457
Biological process	phosphate ion transport	GO:0006817	8	0.0113715	3.72496	5	211	145	22793	Zm00001eb269520,Zm00001eb258520,Zm00001eb046170,Zm00001eb003170,Zm00001eb172590,	0.4686
Biological process	anatomical structure formation involved in morphogenesis	GO:0048646	3	0.0120298	3.67274	5	214	145	22793	Zm00001eb272490,Zm00001eb330990,Zm00001eb214740,Zm00001eb075380,Zm00001eb269110,	0.457595
Biological process	anatomical structure morphogenesis	GO:0009653	3	0.0221674	2.09033	10	752	145	22793	Zm00001eb112210,Zm00001eb272490,Zm00001eb330990,Zm00001eb214740,Zm00001eb023700,Zm00001eb075380,Zm00001eb011160,Zm00001eb269110,Zm00001eb401360,Zm00001eb271200,	0.438472
Biological process	response to stimulus	GO:0050896	2	0.025276	1.2851	50	6116	145	22793	Zm00001eb012080,Zm00001eb231980,Zm00001eb417550,Zm00001eb370920,Zm00001eb386040,Zm00001eb012510,Zm00001eb410380,Zm00001eb002390,Zm00001eb274370,Zm00001eb111510,Zm00001eb319370,Zm00001eb370810,Zm00001eb273330,Zm00001eb303190,Zm00001eb239380,Zm00001eb442290,Zm00001eb051810,Zm00001eb112110,Zm00001eb184830,Zm00001eb258520,Zm00001eb051160,Zm00001eb110860,Zm00001eb162810,Zm00001eb121860,Zm00001eb270380…	0.373104
Biological process	defense response	GO:0006952	4	0.0309495	1.7	15	1387	145	22793	Zm00001eb012080,Zm00001eb231980,Zm00001eb002390,Zm00001eb319370,Zm00001eb051840,Zm00001eb399090,Zm00001eb002690,Zm00001eb193550,Zm00001eb187190,Zm00001eb413930,Zm00001eb434140,Zm00001eb231920,Zm00001eb073550,Zm00001eb125120,Zm00001eb271200,	0.425126
Biological process	protein folding	GO:0006457	3	0.0388275	2.41836	6	390	145	22793	Zm00001eb012510,Zm00001eb269630,Zm00001eb184830,Zm00001eb054330,Zm00001eb170080,Zm00001eb013190,	0.39588
Biological process	regulation of cellular metabolic process	GO:0031323	5	0.0390451	1.33765	35	4113	145	22793	Zm00001eb290030,Zm00001eb012080,Zm00001eb273380,Zm00001eb318910,Zm00001eb386040,Zm00001eb214950,Zm00001eb370810,Zm00001eb239380,Zm00001eb075100,Zm00001eb272490,Zm00001eb330990,Zm00001eb214740,Zm00001eb007000,Zm00001eb269420,Zm00001eb366000,Zm00001eb002680,Zm00001eb377500,Zm00001eb051840,Zm00001eb253370,Zm00001eb399090,Zm00001eb270270,Zm00001eb193550,Zm00001eb187190,Zm00001eb333020,Zm00001eb419480…	0.390057
Biological process	cell differentiation	GO:0030154	4	0.0411988	2.06493	8	609	145	22793	Zm00001eb162630,Zm00001eb370810,Zm00001eb112210,Zm00001eb272490,Zm00001eb214740,Zm00001eb023700,Zm00001eb011160,Zm00001eb401360,	0.399467
Biological process	regulation of cellular biosynthetic process	GO:0031326	6	0.0454773	1.36216	30	3462	145	22793	Zm00001eb290030,Zm00001eb012080,Zm00001eb318910,Zm00001eb386040,Zm00001eb214950,Zm00001eb370810,Zm00001eb239380,Zm00001eb272490,Zm00001eb330990,Zm00001eb214740,Zm00001eb007000,Zm00001eb269420,Zm00001eb366000,Zm00001eb377500,Zm00001eb253370,Zm00001eb399090,Zm00001eb270270,Zm00001eb193550,Zm00001eb187190,Zm00001eb333020,Zm00001eb419480,Zm00001eb413930,Zm00001eb002310,Zm00001eb074730,Zm00001eb003170…	0.387734
Biological process	regulation of biosynthetic process	GO:0009889	5	0.0485023	1.35433	30	3482	145	22793	Zm00001eb290030,Zm00001eb012080,Zm00001eb318910,Zm00001eb386040,Zm00001eb214950,Zm00001eb370810,Zm00001eb239380,Zm00001eb272490,Zm00001eb330990,Zm00001eb214740,Zm00001eb007000,Zm00001eb269420,Zm00001eb366000,Zm00001eb377500,Zm00001eb253370,Zm00001eb399090,Zm00001eb270270,Zm00001eb193550,Zm00001eb187190,Zm00001eb333020,Zm00001eb419480,Zm00001eb413930,Zm00001eb002310,Zm00001eb074730,Zm00001eb003170…	0.406515

## Sheet: Table.S7
Supplement Table 7. GO enrichment results of differentially expressed genes in stalks samples.
Class	GO_Name	GO_ID	GO_Level	P_value	EnrichmentScore	HitsGenesCountsInSelectedSet	HitsGenesCountsInBackground	AllGenesCountsInSelectedSet	AllGenesCountsInBackground		GenesOfSelectedSetInGOterm	corrected p-value(BH method)
Biological process	cellular response to stress	GO:0033554	4	4.80E-04	2.66473	15	1188	108	22793		Zm00001eb261160,Zm00001eb274910,Zm00001eb273330,Zm00001eb442290,Zm00001eb110860,Zm00001eb290230,Zm00001eb121860,Zm00001eb270380,Zm00001eb051840,Zm00001eb274520,Zm00001eb274510,Zm00001eb274410,Zm00001eb013190,Zm00001eb242480,Zm00001eb275140,	0.145834
Biological process	response to reactive oxygen species	GO:0000302	5	4.95E-04	7.70242	5	137	108	22793		Zm00001eb274910,Zm00001eb110860,Zm00001eb270380,Zm00001eb051840,Zm00001eb011930,	0.0902902
Biological process	cellular response to stimulus	GO:0051716	3	6.16E-04	1.8178	30	3483	108	22793		Zm00001eb261160,Zm00001eb274910,Zm00001eb111510,Zm00001eb273330,Zm00001eb442290,Zm00001eb051810,Zm00001eb112110,Zm00001eb011600,Zm00001eb110860,Zm00001eb290230,Zm00001eb162810,Zm00001eb121860,Zm00001eb270380,Zm00001eb051840,Zm00001eb011160,Zm00001eb051060,Zm00001eb274520,Zm00001eb247580,Zm00001eb274510,Zm00001eb274410,Zm00001eb038710,Zm00001eb340140,Zm00001eb333290,Zm00001eb013190,Zm00001eb001890…	0.093654
Biological process	response to stimulus	GO:0050896	2	0.00116099	1.51832	44	6116	108	22793		Zm00001eb164380,Zm00001eb261160,Zm00001eb274910,Zm00001eb002390,Zm00001eb274370,Zm00001eb111510,Zm00001eb273330,Zm00001eb442290,Zm00001eb051810,Zm00001eb392770,Zm00001eb112110,Zm00001eb011600,Zm00001eb051160,Zm00001eb110860,Zm00001eb290230,Zm00001eb162810,Zm00001eb121860,Zm00001eb270380,Zm00001eb209760,Zm00001eb051840,Zm00001eb332700,Zm00001eb399090,Zm00001eb011160,Zm00001eb051060,Zm00001eb274520…	0.132353
Biological process	DNA repair	GO:0006281	8	0.00122538	3.45348	9	550	108	22793		Zm00001eb261160,Zm00001eb273330,Zm00001eb442290,Zm00001eb290230,Zm00001eb121860,Zm00001eb274520,Zm00001eb274510,Zm00001eb274410,Zm00001eb275140,	0.111755
Biological process	cellular response to DNA damage stimulus	GO:0006974	5	0.00214527	3.1816	9	597	108	22793		Zm00001eb261160,Zm00001eb273330,Zm00001eb442290,Zm00001eb290230,Zm00001eb121860,Zm00001eb274520,Zm00001eb274510,Zm00001eb274410,Zm00001eb275140,	0.150499
Biological process	DNA replication	GO:0006260	7	0.00247657	4.41212	6	287	108	22793		Zm00001eb273330,Zm00001eb051490,Zm00001eb290230,Zm00001eb121860,Zm00001eb419480,Zm00001eb275140,	0.150576
Biological process	response to stress	GO:0006950	3	0.00275657	1.69954	28	3477	108	22793		Zm00001eb164380,Zm00001eb261160,Zm00001eb274910,Zm00001eb002390,Zm00001eb273330,Zm00001eb442290,Zm00001eb392770,Zm00001eb110860,Zm00001eb290230,Zm00001eb121860,Zm00001eb270380,Zm00001eb209760,Zm00001eb051840,Zm00001eb399090,Zm00001eb274520,Zm00001eb274510,Zm00001eb274410,Zm00001eb011930,Zm00001eb434140,Zm00001eb340140,Zm00001eb333290,Zm00001eb111780,Zm00001eb013190,Zm00001eb001890,Zm00001eb271200…	0.157125
Biological process	monocarboxylic acid metabolic process	GO:0032787	7	0.00445951	2.8477	9	667	108	22793		Zm00001eb213190,Zm00001eb366200,Zm00001eb270890,Zm00001eb114390,Zm00001eb209760,Zm00001eb053130,Zm00001eb050410,Zm00001eb270050,Zm00001eb046050,	0.162683
Biological process	response to oxidative stress	GO:0006979	4	0.00583611	3.2612	7	453	108	22793		Zm00001eb274910,Zm00001eb110860,Zm00001eb270380,Zm00001eb051840,Zm00001eb011930,Zm00001eb333290,Zm00001eb111430,	0.133063
Biological process	regulation of signal transduction	GO:0009966	6	0.00674816	3.58719	6	353	108	22793		Zm00001eb274910,Zm00001eb112110,Zm00001eb051840,Zm00001eb011160,Zm00001eb038710,Zm00001eb001890,	0.146531
Biological process	regulation of signaling	GO:0023051	4	0.00683867	3.57706	6	354	108	22793		Zm00001eb274910,Zm00001eb112110,Zm00001eb051840,Zm00001eb011160,Zm00001eb038710,Zm00001eb001890,	0.145044
Biological process	regulation of cell communication	GO:0010646	5	0.00740041	3.51744	6	360	108	22793	0.0555556	Zm00001eb274910,Zm00001eb112110,Zm00001eb051840,Zm00001eb011160,Zm00001eb038710,Zm00001eb001890,	0.140608
Biological process	DNA metabolic process	GO:0006259	7	0.0126035	2.41043	9	788	108	22793	0.0833333	Zm00001eb261160,Zm00001eb273330,Zm00001eb442290,Zm00001eb290230,Zm00001eb121860,Zm00001eb274520,Zm00001eb274510,Zm00001eb274410,Zm00001eb275140,	0.194821
Biological process	negative regulation of cellular process	GO:0048523	5	0.0127844	2.27176	10	929	108	22793		Zm00001eb274910,Zm00001eb330630,Zm00001eb011600,Zm00001eb051840,Zm00001eb011160,Zm00001eb051730,Zm00001eb419480,Zm00001eb333150,Zm00001eb001890,Zm00001eb271200,	0.194322
Biological process	organic hydroxy compound metabolic process	GO:1901615	4	0.0191495	2.85198	6	444	108	22793		Zm00001eb213190,Zm00001eb002850,Zm00001eb114390,Zm00001eb209760,Zm00001eb241920,Zm00001eb053130,	0.223902
Biological process	cellular response to chemical stimulus	GO:0070887	4	0.02096	1.82161	14	1622	108	22793		Zm00001eb274910,Zm00001eb051810,Zm00001eb112110,Zm00001eb110860,Zm00001eb270380,Zm00001eb051840,Zm00001eb051060,Zm00001eb038710,Zm00001eb340140,Zm00001eb333290,Zm00001eb001890,Zm00001eb111430,Zm00001eb128650,Zm00001eb007080,	0.238944
Biological process	intracellular signal transduction	GO:0035556	6	0.021202	2.34496	8	720	108	22793	0.0740741	Zm00001eb274910,Zm00001eb112110,Zm00001eb011600,Zm00001eb051840,Zm00001eb011160,Zm00001eb247580,Zm00001eb340140,Zm00001eb007080,	0.238719
Biological process	response to chemical	GO:0042221	3	0.0226758	1.57441	21	2815	108	22793		Zm00001eb164380,Zm00001eb274910,Zm00001eb051810,Zm00001eb112110,Zm00001eb051160,Zm00001eb110860,Zm00001eb162810,Zm00001eb270380,Zm00001eb051840,Zm00001eb332700,Zm00001eb051060,Zm00001eb274080,Zm00001eb011930,Zm00001eb038710,Zm00001eb340140,Zm00001eb333290,Zm00001eb001890,Zm00001eb271200,Zm00001eb111430,Zm00001eb128650,Zm00001eb007080,	0.240469
Biological process	response to organic substance	GO:0010033	4	0.0303238	1.69379	15	1869	108	22793		Zm00001eb164380,Zm00001eb274910,Zm00001eb051810,Zm00001eb112110,Zm00001eb051840,Zm00001eb332700,Zm00001eb051060,Zm00001eb274080,Zm00001eb011930,Zm00001eb038710,Zm00001eb340140,Zm00001eb001890,Zm00001eb271200,Zm00001eb128650,Zm00001eb007080,	0.260899
Biological process	hormone-mediated signaling pathway	GO:0009755	6	0.0417435	1.95012	9	974	108	22793	0.0833333	Zm00001eb274910,Zm00001eb051810,Zm00001eb112110,Zm00001eb051060,Zm00001eb038710,Zm00001eb340140,Zm00001eb001890,Zm00001eb128650,Zm00001eb007080,	0.282001
Biological process	cellular response to hormone stimulus	GO:0032870	6	0.0466903	1.90896	9	995	108	22793		Zm00001eb274910,Zm00001eb051810,Zm00001eb112110,Zm00001eb051060,Zm00001eb038710,Zm00001eb340140,Zm00001eb001890,Zm00001eb128650,Zm00001eb007080,	0.280142
Biological process	cellular response to endogenous stimulus	GO:0071495	4	0.0499422	1.88434	9	1008	108	22793		Zm00001eb274910,Zm00001eb051810,Zm00001eb112110,Zm00001eb051060,Zm00001eb038710,Zm00001eb340140,Zm00001eb001890,Zm00001eb128650,Zm00001eb007080,	0.295762
